# Supplementary material for: Ethyl (E)-3-(anthracen-9-yl)prop-2-enoate
Source: Acta Crystallogr Sect E Struct Rep Online. 2012 Dec 22;69(Pt 1):o130–1. doi: 10.1107/S1600536812051033 (PMC3588290; doi:10.1107/S1600536812051033)
Supplement: Supplementary file 1 [file e-69-0o130-sup1.cif]

##############################################################################
#                                                                            #
# This CIF contains the data in a paper accepted for publication in          #
# Acta Crystallographica Section E. It conforms to the requirements of       #
# Notes for Authors for Acta Crystallographica Section E, and has been       #
# peer reviewed under the auspices of the IUCr Commission on Journals.       #
#                                                                            #
# Full details of the Crystallographic Information File format               #
# are given in the paper "The Crystallographic Information File (CIF):       #
# a New Standard Archive File for Crystallography" by S. R. Hall, F. H.      #
# Allen and I. D. Brown [Acta Cryst. (1991), A47, 655-685].                  #
#                                                                            #
# The current version of the core CIF dictionary is obtainable from          #
# ftp://ftp.iucr.org/pub/cif_core.dic.                                       #
#                                                                            #
# Software is freely available for graphical display of the structure(s)     #
# in this CIF. For information consult the CIF software page                 #
# http://www.iucr.org/resources/cif/software.                                #
#                                                                            #
# This file may be used for bona fide research purposes within the           #
# scientific community so long as proper attribution is given to the journal # 
# article from which it was obtained.                                        #
#                                                                            #
##############################################################################
data_global
_audit_creation_method
;
Olex2 1.2-beta
(compiled 2012.05.09 svn.r2324, GUI svn.r4230)
;
_journal_date_recd_electronic     2012-12-09
_journal_date_accepted     2012-12-17
_journal_name_full     'Acta Crystallographica, Section E'
_journal_year     2013
_journal_volume     69
_journal_issue      1
_journal_page_first     o130
_journal_page_last     o131
_journal_paper_category     QO
_journal_paper_doi     10.1107/S1600536812051033
_journal_coeditor_code     GK2545
_publ_contact_author_name     'Thies Thiemann'
_publ_contact_author_address
;
Al Ain
Abu Dhabi
United Arab Emirates
;
_publ_contact_author_email     'thies@uaeu.ac.ae'
_publ_contact_author_fax     '0097137671291'
_publ_contact_author_phone     '00971566925943'
_publ_section_title
;
Ethyl (<i>E</i>)-3-(anthracen-9-yl)prop-2-enoate
;
loop_
    _publ_author_name
    _publ_author_footnote
    _publ_author_address
    'Bugenhagen, Bernhard' .
;
Institute of Inorganic Chemistry
University of Hamburg
Hamburg
Germany
;
    'Al Jasem, Yosef' .
;
Department of Chemical Engineering
United Arab Emirates  University
Al Ain
Abu Dhabi
United Arab Emirates
;
    'Hindawi, Bassam al' .
;
Department of Chemistry
United Arab Emirates University
AL Ain
Abu Dhabi
United Arab Emirates
;
    'Al Rawashdeh, Nathir' .
;
Department of Chemistry
United Arab Emirates University
AL Ain
Abu Dhabi
United Arab Emirates
;
    'Thiemann, Thies' .
;
Department of Chemistry
United Arab Emirates University
AL Ain
Abu Dhabi
United Arab Emirates
;
_cell_special_details     ?
data_I
_chemical_name_systematic
;
Ethyl (<i>E</i>)-3-(anthracen-9-yl)prop-2-enoate
;
_chemical_name_common     ethyl-3-(9-anthracenyl)acrylate
_chemical_formula_moiety     'C19 H16 O2'
_chemical_formula_sum     'C19 H16 O2'
_chemical_formula_iupac     'C19 H16 O2'
_chemical_formula_weight     276.32
_chemical_melting_point     353.6
_space_group_crystal_system     triclinic
_space_group_name_H-M_alt     'P -1'
_space_group_name_Hall     '-P 1'
loop_
    _space_group_symop_id
    _space_group_symop_operation_xyz
    1 'x, y, z'
    2 '-x, -y, -z'
_cell_length_a     8.8700(5)
_cell_length_b     12.8918(7)
_cell_length_c     13.1062(7)
_cell_angle_alpha     84.389(4)
_cell_angle_beta     84.620(4)
_cell_angle_gamma     70.771(5)
_cell_volume     1405.28(13)
_cell_formula_units_Z     4
_cell_measurement_reflns_used     4999
_cell_measurement_theta_min     3.6373
_cell_measurement_theta_max     76.1362
_cell_measurement_temperature     290.73(10)
_exptl_crystal_description     block
_exptl_crystal_colour     'translucent intense yellow'
_exptl_crystal_size_max     0.22
_exptl_crystal_size_mid     0.11
_exptl_crystal_size_min     0.09
_exptl_crystal_density_diffrn     1.306
_exptl_crystal_density_meas     ?
_exptl_crystal_density_method     'not measured'
_exptl_crystal_F_000     584
loop_
    _exptl_crystal_face_index_h
    _exptl_crystal_face_index_k
    _exptl_crystal_face_index_l
    _exptl_crystal_face_perp_dist
    0 8 -1 0.0462
    2 -4 5 0.0491
    -1 -8 -1 0.0598
    -3 0 -7 0.0608
    0 8 3 0.0743
    6 3 -2 0.0219
    -2 0 8 0.0923
    -3 -8 2 0.0551
    -6 -4 0 0.0457
_exptl_absorpt_coefficient_mu     0.662
_exptl_absorpt_correction_type     gaussian
_exptl_absorpt_process_details
;
(CrysAlis PRO; Agilent, 2012)
;
_exptl_absorpt_correction_T_min     0.889
_exptl_absorpt_correction_T_max     0.942
_exptl_special_details     ?
_diffrn_ambient_temperature     290.73(10)
_diffrn_radiation_type     'Cu K\a'
_diffrn_radiation_wavelength     1.5418
_diffrn_radiation_monochromator     mirror
_diffrn_measurement_device_type     'Agilent SuperNova Dual Atlas'
_diffrn_measurement_method     '\w scans'
_diffrn_detector_area_resol_mean     10.4127
_diffrn_reflns_number     11350
_diffrn_reflns_av_R_equivalents     0.0251
_diffrn_reflns_theta_min     3.64
_diffrn_reflns_theta_max     66.00
_diffrn_reflns_theta_full     66.00
_diffrn_measured_fraction_theta_max     0.9983
_diffrn_measured_fraction_theta_full     0.9991
_diffrn_reflns_limit_h_min     -10
_diffrn_reflns_limit_h_max     10
_diffrn_reflns_limit_k_min     -10
_diffrn_reflns_limit_k_max     15
_diffrn_reflns_limit_l_min     -15
_diffrn_reflns_limit_l_max     15
_diffrn_standards_number     0
_diffrn_standards_interval_count     0
_diffrn_standards_interval_time     0
_diffrn_standards_decay_%     .
_refine_special_details
;
Refinement of <i>F</i>^2^ against ALL reflections. The weighted <i>R</i>-factor
<i>wR</i> and goodness of fit <i>S</i> are based on <i>F</i>^2^, conventional
<i>R</i>-factors <i>R</i> are based on <i>F</i>, with <i>F</i> set to zero for
negative <i>F</i>^2^. The threshold expression of <i>F</i>^2^ >
\s(<i>F</i>^2^) is used only for calculating <i>R</i>-factors(gt) <i>etc</i>.
and is not relevant to the choice of reflections for refinement.
<i>R</i>-factors based on <i>F</i>^2^ are statistically about twice as large
as those based on <i>F</i>, and <i>R</i>- factors based on ALL data will be
even larger.
;
_reflns_number_total     4901
_reflns_number_gt     4250
_reflns_threshold_expression     I>2sigma(I)
_refine_ls_structure_factor_coef     Fsqd
_refine_ls_matrix_type     full
_refine_ls_R_factor_all     0.0634
_refine_ls_R_factor_gt     0.0571
_refine_ls_wR_factor_gt     0.1662
_refine_ls_wR_factor_ref     0.1708
_refine_ls_goodness_of_fit_ref     1.097
_refine_ls_restrained_S_all     1.097
_refine_ls_number_reflns     4901
_refine_ls_number_parameters     381
_refine_ls_number_restraints     0
_refine_ls_hydrogen_treatment     constr
_refine_ls_weighting_scheme     calc
_refine_ls_weighting_details
         'calc w=1/[\s^2^(Fo^2^)+(0.0665P)^2^+2.0996P] where P=(Fo^2^+2Fc^2^)/3'
_atom_sites_solution_hydrogens     geom
_atom_sites_solution_primary     direct
_atom_sites_solution_secondary     difmap
_refine_ls_shift/su_max     0.001
_refine_ls_shift/su_mean     0.000
_refine_diff_density_max     0.288
_refine_diff_density_min     -0.264
_refine_ls_extinction_method     none
_refine_ls_extinction_coef     ?
loop_
    _atom_type_symbol
    _atom_type_description
    _atom_type_scat_dispersion_real
    _atom_type_scat_dispersion_imag
    _atom_type_scat_source
    'C' 'C' 0.0181 0.0091
                         'International Tables Vol C Tables 4.2.6.8 and 6.1.1.4'
    'H' 'H' 0.0000 0.0000
                         'International Tables Vol C Tables 4.2.6.8 and 6.1.1.4'
    'O' 'O' 0.0492 0.0322
                         'International Tables Vol C Tables 4.2.6.8 and 6.1.1.4'
_computing_data_collection
;
CrysAlis PRO (Agilent, 2012)
;
_computing_cell_refinement
;
CrysAlis PRO (Agilent, 2012)
;
_computing_data_reduction
;
CrysAlis PRO (Agilent, 2012)
;
_computing_structure_solution
;
SHELXS97 (Sheldrick, 2008)
;
_computing_structure_refinement
;
SHELXL97 (Sheldrick, 2008) within
<i>OLEX2</i> (Dolomanov <i>et al.</i>, 2009)
;
_computing_molecular_graphics
;
PLATON (Spek, 2009) and <i>Mercury</i> (Macrae <i>et al.</i>,
2008)
;
_computing_publication_material
;
SHELXL97 (Sheldrick, 2008) and PLATON (Spek, 2009)
;
loop_
    _atom_site_type_symbol
    _atom_site_label
    _atom_site_fract_x
    _atom_site_fract_y
    _atom_site_fract_z
    _atom_site_U_iso_or_equiv
    _atom_site_adp_type
    _atom_site_calc_flag
    _atom_site_refinement_flags
    _atom_site_occupancy
    _atom_site_symmetry_multiplicity
    _atom_site_disorder_assembly
    _atom_site_disorder_group
    C C10A 1.2110(3) 0.6510(2) 1.14911(19) 0.0233(6) Uani d . 1 1 . .
    C C10B 0.5292(3) 0.5977(2) 0.65022(19) 0.0226(5) Uani d . 1 1 . .
    C C11A 1.2162(3) 0.7552(2) 1.1299(2) 0.0248(6) Uani d . 1 1 . .
    C C11B 0.6625(3) 0.6286(2) 0.6358(2) 0.0252(6) Uani d . 1 1 . .
    C C12A 1.0823(3) 0.8399(2) 1.0900(2) 0.0247(6) Uani d . 1 1 . .
    C C12B 0.8112(3) 0.5498(2) 0.60494(19) 0.0232(5) Uani d . 1 1 . .
    C C13A 0.9467(3) 0.8181(2) 1.07279(19) 0.0217(5) Uani d . 1 1 . .
    C C13B 0.8205(3) 0.4465(2) 0.58699(18) 0.0211(5) Uani d . 1 1 . .
    C C14A 0.9348(3) 0.7097(2) 1.09399(18) 0.0185(5) Uani d . 1 1 . .
    C C14B 0.6822(3) 0.4108(2) 0.59782(18) 0.0188(5) Uani d . 1 1 . .
    C C15A 0.6563(3) 0.7738(2) 1.03919(19) 0.0189(5) Uani d . 1 1 . .
    C C15B 0.8340(3) 0.2220(2) 0.53924(19) 0.0192(5) Uani d . 1 1 . .
    C C16A 0.5756(3) 0.7705(2) 0.95986(19) 0.0195(5) Uani d . 1 1 . .
    C C16B 0.9259(3) 0.2403(2) 0.45797(19) 0.0192(5) Uani d . 1 1 . .
    C C17A 0.4367(3) 0.8650(2) 0.92781(19) 0.0187(5) Uani d . 1 1 . .
    C C17B 1.0714(3) 0.1530(2) 0.42227(19) 0.0186(5) Uani d . 1 1 . .
    C C18A 0.2639(3) 0.9408(2) 0.7928(2) 0.0241(6) Uani d . 1 1 . .
    C C18B 1.2700(3) 0.1079(2) 0.2833(2) 0.0253(6) Uani d . 1 1 . .
    C C19A 0.2370(3) 0.9096(2) 0.6907(2) 0.0287(6) Uani d . 1 1 . .
    C C19B 1.2224(4) 0.0354(3) 0.2187(2) 0.0381(7) Uani d . 1 1 . .
    C C1A 0.7963(3) 0.6843(2) 1.07686(18) 0.0179(5) Uani d . 1 1 . .
    C C1B 0.6856(3) 0.3039(2) 0.57936(18) 0.0192(5) Uani d . 1 1 . .
    C C2A 0.7926(3) 0.5751(2) 1.09581(18) 0.0182(5) Uani d . 1 1 . .
    C C2B 0.5461(3) 0.2731(2) 0.59795(18) 0.0187(5) Uani d . 1 1 . .
    C C3A 0.6545(3) 0.5437(2) 1.08596(18) 0.0205(5) Uani d . 1 1 . .
    C C3B 0.5413(3) 0.1676(2) 0.57712(19) 0.0218(5) Uani d . 1 1 . .
    C C4A 0.6582(3) 0.4370(2) 1.10317(19) 0.0238(5) Uani d . 1 1 . .
    C C4B 0.4033(3) 0.1420(2) 0.5929(2) 0.0242(5) Uani d . 1 1 . .
    C C5A 0.7991(3) 0.3526(2) 1.1330(2) 0.0257(6) Uani d . 1 1 . .
    C C5B 0.2589(3) 0.2189(2) 0.6321(2) 0.0234(5) Uani d . 1 1 . .
    C C6A 0.9315(3) 0.3792(2) 1.14713(19) 0.0234(5) Uani d . 1 1 . .
    C C6B 0.2578(3) 0.3206(2) 0.65261(19) 0.0218(5) Uani d . 1 1 . .
    C C7A 0.9337(3) 0.4898(2) 1.13063(18) 0.0208(5) Uani d . 1 1 . .
    C C7B 0.3988(3) 0.3521(2) 0.63505(18) 0.0191(5) Uani d . 1 1 . .
    C C8A 1.0680(3) 0.5168(2) 1.14721(18) 0.0213(5) Uani d . 1 1 . .
    C C8B 0.3970(3) 0.4574(2) 0.65117(19) 0.0213(5) Uani d . 1 1 . .
    C C9A 1.0724(3) 0.6240(2) 1.13095(18) 0.0195(5) Uani d . 1 1 . .
    C C9B 0.5332(3) 0.4892(2) 0.63321(18) 0.0197(5) Uani d . 1 1 . .
    H H10A 1.2994 0.5960 1.1746 0.028 Uiso calc R 1 1 . .
    H H10B 0.4327 0.6487 0.6717 0.027 Uiso calc R 1 1 . .
    H H11A 1.3071 0.7713 1.1428 0.030 Uiso calc R 1 1 . .
    H H11B 0.6569 0.7002 0.6460 0.030 Uiso calc R 1 1 . .
    H H12A 1.0872 0.9109 1.0755 0.030 Uiso calc R 1 1 . .
    H H12B 0.9033 0.5700 0.5970 0.028 Uiso calc R 1 1 . .
    H H13A 0.8604 0.8746 1.0468 0.026 Uiso calc R 1 1 . .
    H H13B 0.9193 0.3970 0.5670 0.025 Uiso calc R 1 1 . .
    H H15A 0.6218 0.8380 1.0739 0.023 Uiso calc R 1 1 . .
    H H15B 0.8655 0.1523 0.5735 0.023 Uiso calc R 1 1 . .
    H H16A 0.6070 0.7074 0.9237 0.023 Uiso calc R 1 1 . .
    H H16B 0.8981 0.3095 0.4229 0.023 Uiso calc R 1 1 . .
    H H18A 1.3367 0.0627 0.3362 0.030 Uiso calc R 1 1 . .
    H H18B 1.3320 0.1471 0.2407 0.030 Uiso calc R 1 1 . .
    H H18C 0.2929 1.0076 0.7845 0.029 Uiso calc R 1 1 . .
    H H18D 0.1673 0.9538 0.8379 0.029 Uiso calc R 1 1 . .
    H H19A 1.1467 0.0803 0.1714 0.057 Uiso calc R 1 1 . .
    H H19B 1.1747 -0.0112 0.2622 0.057 Uiso calc R 1 1 . .
    H H19C 1.3155 -0.0092 0.1811 0.057 Uiso calc R 1 1 . .
    H H19D 0.3357 0.8908 0.6489 0.043 Uiso calc R 1 1 . .
    H H19E 0.1588 0.9705 0.6572 0.043 Uiso calc R 1 1 . .
    H H19F 0.1991 0.8474 0.7005 0.043 Uiso calc R 1 1 . .
    H H3A 0.5599 0.5974 1.0674 0.025 Uiso calc R 1 1 . .
    H H3B 0.6342 0.1153 0.5523 0.026 Uiso calc R 1 1 . .
    H H4A 0.5668 0.4192 1.0952 0.029 Uiso calc R 1 1 . .
    H H4B 0.4034 0.0730 0.5777 0.029 Uiso calc R 1 1 . .
    H H5A 0.8009 0.2798 1.1428 0.031 Uiso calc R 1 1 . .
    H H5B 0.1661 0.1997 0.6436 0.028 Uiso calc R 1 1 . .
    H H6A 1.0229 0.3239 1.1681 0.028 Uiso calc R 1 1 . .
    H H6B 0.1635 0.3706 0.6785 0.026 Uiso calc R 1 1 . .
    H H8A 1.1580 0.4614 1.1700 0.026 Uiso calc R 1 1 . .
    H H8B 0.3018 0.5082 0.6747 0.026 Uiso calc R 1 1 . .
    O O1A 0.3710(2) 0.94528(14) 0.97524(14) 0.0244(4) Uani d . 1 1 . .
    O O1B 1.1304(2) 0.06439(14) 0.46678(14) 0.0241(4) Uani d . 1 1 . .
    O O2A 0.3930(2) 0.84993(14) 0.83614(13) 0.0209(4) Uani d . 1 1 . .
    O O2B 1.1301(2) 0.18662(14) 0.33104(13) 0.0225(4) Uani d . 1 1 . .
loop_
    _atom_site_aniso_label
    _atom_site_aniso_U_11
    _atom_site_aniso_U_22
    _atom_site_aniso_U_33
    _atom_site_aniso_U_12
    _atom_site_aniso_U_13
    _atom_site_aniso_U_23
    C10A 0.0158(12) 0.0318(14) 0.0185(12) -0.0022(10) -0.0003(9) -0.0036(10)
    C10B 0.0230(13) 0.0200(12) 0.0203(12) -0.0012(10) -0.0014(10) -0.0012(10)
    C11A 0.0168(12) 0.0328(14) 0.0258(13) -0.0079(11) 0.0003(10) -0.0077(11)
    C11B 0.0307(14) 0.0218(13) 0.0236(13) -0.0092(11) -0.0030(11) -0.0001(10)
    C12A 0.0240(13) 0.0235(13) 0.0272(13) -0.0084(11) 0.0023(11) -0.0064(10)
    C12B 0.0239(13) 0.0269(13) 0.0207(12) -0.0110(11) -0.0018(10) -0.0005(10)
    C13A 0.0178(12) 0.0215(12) 0.0227(12) -0.0022(10) 0.0005(10) -0.0030(10)
    C13B 0.0191(12) 0.0263(13) 0.0164(12) -0.0057(10) -0.0007(9) 0.0000(10)
    C14A 0.0174(12) 0.0194(12) 0.0155(11) -0.0019(9) 0.0009(9) -0.0027(9)
    C14B 0.0185(12) 0.0202(12) 0.0149(11) -0.0022(10) -0.0020(9) -0.0010(9)
    C15A 0.0156(11) 0.0167(11) 0.0228(12) -0.0040(9) 0.0015(9) -0.0005(9)
    C15B 0.0170(12) 0.0186(12) 0.0214(12) -0.0048(9) -0.0025(9) -0.0007(9)
    C16A 0.0166(11) 0.0178(12) 0.0231(12) -0.0049(9) 0.0019(9) -0.0025(9)
    C16B 0.0170(12) 0.0176(12) 0.0214(12) -0.0035(9) -0.0024(9) -0.0005(9)
    C17A 0.0167(11) 0.0187(12) 0.0214(12) -0.0079(10) 0.0006(9) 0.0003(10)
    C17B 0.0162(11) 0.0204(12) 0.0202(12) -0.0068(10) -0.0007(9) -0.0031(10)
    C18A 0.0193(12) 0.0204(13) 0.0289(14) -0.0016(10) -0.0061(10) 0.0026(10)
    C18B 0.0190(12) 0.0261(13) 0.0265(13) -0.0037(10) 0.0081(10) -0.0042(11)
    C19A 0.0302(14) 0.0285(14) 0.0266(14) -0.0084(12) -0.0083(11) 0.0044(11)
    C19B 0.0404(17) 0.0382(17) 0.0340(16) -0.0102(14) 0.0088(13) -0.0137(13)
    C1A 0.0163(11) 0.0180(12) 0.0161(11) -0.0013(9) 0.0014(9) -0.0028(9)
    C1B 0.0186(12) 0.0218(12) 0.0144(11) -0.0033(10) -0.0017(9) 0.0010(9)
    C2A 0.0181(12) 0.0191(12) 0.0137(11) -0.0016(10) 0.0008(9) -0.0006(9)
    C2B 0.0176(12) 0.0210(12) 0.0149(11) -0.0027(10) -0.0016(9) 0.0001(9)
    C3A 0.0194(12) 0.0221(13) 0.0176(12) -0.0037(10) 0.0002(9) -0.0011(9)
    C3B 0.0189(12) 0.0218(13) 0.0219(12) -0.0035(10) 0.0012(10) -0.0017(10)
    C4A 0.0279(13) 0.0266(13) 0.0187(12) -0.0119(11) 0.0018(10) -0.0026(10)
    C4B 0.0252(13) 0.0214(13) 0.0257(13) -0.0080(11) -0.0005(10) -0.0005(10)
    C5A 0.0322(14) 0.0194(12) 0.0239(13) -0.0075(11) 0.0039(11) -0.0021(10)
    C5B 0.0178(12) 0.0277(13) 0.0246(13) -0.0081(10) -0.0006(10) 0.0005(10)
    C6A 0.0253(13) 0.0190(12) 0.0198(12) -0.0002(10) 0.0013(10) 0.0009(10)
    C6B 0.0168(12) 0.0252(13) 0.0198(12) -0.0027(10) -0.0003(9) -0.0004(10)
    C7A 0.0213(12) 0.0213(12) 0.0150(11) -0.0017(10) 0.0029(9) -0.0008(9)
    C7B 0.0170(12) 0.0226(12) 0.0145(11) -0.0025(10) -0.0005(9) -0.0003(9)
    C8A 0.0175(12) 0.0223(12) 0.0174(12) 0.0020(10) 0.0005(9) -0.0004(9)
    C8B 0.0182(12) 0.0215(12) 0.0179(12) 0.0023(10) -0.0003(9) -0.0024(9)
    C9A 0.0169(12) 0.0228(12) 0.0158(11) -0.0026(10) 0.0012(9) -0.0022(9)
    C9B 0.0200(12) 0.0220(12) 0.0143(11) -0.0028(10) -0.0034(9) 0.0001(9)
    O1A 0.0202(9) 0.0223(9) 0.0282(10) -0.0021(7) -0.0034(7) -0.0047(7)
    O1B 0.0199(9) 0.0215(9) 0.0264(9) -0.0022(7) 0.0016(7) 0.0017(7)
    O2A 0.0182(8) 0.0202(9) 0.0213(9) -0.0021(7) -0.0036(7) 0.0004(7)
    O2B 0.0188(9) 0.0225(9) 0.0222(9) -0.0033(7) 0.0046(7) -0.0006(7)
_geom_special_details
;
All e.s.d.'s (except the e.s.d. in the dihedral angle between two l.s. planes)
are estimated using the full covariance matrix. The cell e.s.d.'s are taken
into account individually in the estimation of e.s.d.'s in distances, angles
and torsion angles; correlations between e.s.d.'s in cell parameters are only
used when they are defined by crystal symmetry. An approximate (isotropic)
treatment of cell e.s.d.'s is used for estimating e.s.d.'s involving l.s.
planes.
;
loop_
    _geom_bond_atom_site_label_1
    _geom_bond_atom_site_label_2
    _geom_bond_site_symmetry_2
    _geom_bond_distance
    _geom_bond_publ_flag
    C10A C11A . 1.358(4) ?
    C10A H10A . 0.9300 ?
    C10B H10B . 0.9300 ?
    C11A H11A . 0.9300 ?
    C11B C10B . 1.359(4) ?
    C11B H11B . 0.9300 ?
    C12A C11A . 1.424(4) ?
    C12A H12A . 0.9300 ?
    C12B C11B . 1.426(4) ?
    C12B C13B . 1.350(4) ?
    C12B H12B . 0.9300 ?
    C13A C12A . 1.364(4) ?
    C13A H13A . 0.9300 ?
    C13B H13B . 0.9300 ?
    C14A C13A . 1.434(4) ?
    C14A C9A . 1.436(3) ?
    C14B C13B . 1.436(4) ?
    C14B C9B . 1.442(3) ?
    C14B C1B . 1.412(4) ?
    C15A C16A . 1.328(4) ?
    C15A H15A . 0.9300 ?
    C15B H15B . 0.9300 ?
    C16A C17A . 1.478(3) ?
    C16A H16A . 0.9300 ?
    C16B C17B . 1.478(3) ?
    C16B C15B . 1.330(4) ?
    C16B H16B . 0.9300 ?
    C18A C19A . 1.497(4) ?
    C18A H18D . 0.9700 ?
    C18A H18C . 0.9700 ?
    C18B C19B . 1.500(4) ?
    C18B H18B . 0.9700 ?
    C18B H18A . 0.9700 ?
    C19A H19F . 0.9600 ?
    C19A H19E . 0.9600 ?
    C19A H19D . 0.9600 ?
    C19B H19C . 0.9600 ?
    C19B H19B . 0.9600 ?
    C19B H19A . 0.9600 ?
    C1A C15A . 1.476(3) ?
    C1A C14A . 1.414(4) ?
    C1A C2A . 1.415(4) ?
    C1B C15B . 1.479(3) ?
    C2A C3A . 1.432(4) ?
    C2A C7A . 1.445(3) ?
    C2B C3B . 1.429(4) ?
    C2B C7B . 1.443(3) ?
    C2B C1B . 1.413(4) ?
    C3A H3A . 0.9300 ?
    C3B H3B . 0.9300 ?
    C4A C5A . 1.418(4) ?
    C4A C3A . 1.362(4) ?
    C4A H4A . 0.9300 ?
    C4B C3B . 1.362(4) ?
    C4B C5B . 1.424(4) ?
    C4B H4B . 0.9300 ?
    C5A H5A . 0.9300 ?
    C5B H5B . 0.9300 ?
    C6A C5A . 1.360(4) ?
    C6A H6A . 0.9300 ?
    C6B C5B . 1.361(4) ?
    C6B H6B . 0.9300 ?
    C7A C6A . 1.427(4) ?
    C7B C8B . 1.389(4) ?
    C7B C6B . 1.429(4) ?
    C8A C7A . 1.387(4) ?
    C8A H8A . 0.9300 ?
    C8B H8B . 0.9300 ?
    C9A C10A . 1.428(4) ?
    C9A C8A . 1.391(4) ?
    C9B C10B . 1.427(4) ?
    C9B C8B . 1.392(4) ?
    O1A C17A . 1.207(3) ?
    O1B C17B . 1.205(3) ?
    O2A C18A . 1.454(3) ?
    O2A C17A . 1.347(3) ?
    O2B C18B . 1.453(3) ?
    O2B C17B . 1.349(3) ?
loop_
    _geom_angle_atom_site_label_1
    _geom_angle_atom_site_label_2
    _geom_angle_atom_site_label_3
    _geom_angle_site_symmetry_1
    _geom_angle_site_symmetry_3
    _geom_angle
    _geom_angle_publ_flag
    C10A C11A H11A . . 120.0 ?
    C10A C11A C12A . . 120.0(2) ?
    C10A C9A C14A . . 119.1(2) ?
    C10B C11B H11B . . 120.4 ?
    C10B C11B C12B . . 119.1(2) ?
    C10B C9B C14B . . 119.0(2) ?
    C11A C12A H12A . . 119.7 ?
    C11A C10A H10A . . 119.4 ?
    C11A C10A C9A . . 121.3(2) ?
    C11B C10B H10B . . 119.1 ?
    C11B C10B C9B . . 121.8(2) ?
    C11B C12B H12B . . 119.4 ?
    C12A C11A H11A . . 120.0 ?
    C12A C13A H13A . . 119.4 ?
    C12A C13A C14A . . 121.2(2) ?
    C12B C11B H11B . . 120.4 ?
    C12B C13B H13B . . 119.1 ?
    C12B C13B C14B . . 121.9(2) ?
    C13A C12A C11A . . 120.7(2) ?
    C13A C12A H12A . . 119.7 ?
    C13A C14A C9A . . 117.7(2) ?
    C13B C12B C11B . . 121.1(2) ?
    C13B C12B H12B . . 119.4 ?
    C13B C14B C9B . . 116.9(2) ?
    C14A C13A H13A . . 119.4 ?
    C14A C1A C15A . . 118.6(2) ?
    C14A C1A C2A . . 120.5(2) ?
    C14B C13B H13B . . 119.1 ?
    C14B C1B C15B . . 121.1(2) ?
    C14B C1B C2B . . 120.5(2) ?
    C15A C16A C17A . . 121.4(2) ?
    C15A C16A H16A . . 119.3 ?
    C15B C16B C17B . . 121.4(2) ?
    C15B C16B H16B . . 119.3 ?
    C16A C15A H15A . . 117.3 ?
    C16A C15A C1A . . 125.5(2) ?
    C16B C15B H15B . . 117.5 ?
    C16B C15B C1B . . 125.0(2) ?
    C17A C16A H16A . . 119.3 ?
    C17A O2A C18A . . 115.54(19) ?
    C17B C16B H16B . . 119.3 ?
    C17B O2B C18B . . 116.66(19) ?
    C18A C19A H19F . . 109.5 ?
    C18A C19A H19E . . 109.5 ?
    C18A C19A H19D . . 109.5 ?
    C18B C19B H19C . . 109.5 ?
    C18B C19B H19B . . 109.5 ?
    C18B C19B H19A . . 109.5 ?
    C19A C18A H18D . . 110.3 ?
    C19A C18A H18C . . 110.3 ?
    C19B C18B H18B . . 109.4 ?
    C19B C18B H18A . . 109.4 ?
    C1A C15A H15A . . 117.3 ?
    C1A C14A C13A . . 122.7(2) ?
    C1A C14A C9A . . 119.6(2) ?
    C1A C2A C3A . . 123.9(2) ?
    C1A C2A C7A . . 119.0(2) ?
    C1B C15B H15B . . 117.5 ?
    C1B C2B C3B . . 122.9(2) ?
    C1B C2B C7B . . 119.6(2) ?
    C1B C14B C13B . . 124.0(2) ?
    C1B C14B C9B . . 119.1(2) ?
    C2A C3A H3A . . 119.2 ?
    C2A C1A C15A . . 121.0(2) ?
    C2B C3B H3B . . 119.4 ?
    C2B C1B C15B . . 118.4(2) ?
    C3A C4A C5A . . 121.2(3) ?
    C3A C4A H4A . . 119.4 ?
    C3A C2A C7A . . 117.1(2) ?
    C3B C4B C5B . . 121.3(2) ?
    C3B C4B H4B . . 119.4 ?
    C3B C2B C7B . . 117.5(2) ?
    C4A C5A H5A . . 120.3 ?
    C4A C3A H3A . . 119.2 ?
    C4A C3A C2A . . 121.5(2) ?
    C4B C3B H3B . . 119.4 ?
    C4B C3B C2B . . 121.2(2) ?
    C4B C5B H5B . . 120.3 ?
    C5A C6A H6A . . 119.1 ?
    C5A C6A C7A . . 121.7(2) ?
    C5A C4A H4A . . 119.4 ?
    C5B C4B H4B . . 119.4 ?
    C5B C6B H6B . . 119.4 ?
    C5B C6B C7B . . 121.2(2) ?
    C6A C5A H5A . . 120.3 ?
    C6A C5A C4A . . 119.4(2) ?
    C6A C7A C2A . . 119.0(2) ?
    C6B C5B H5B . . 120.3 ?
    C6B C5B C4B . . 119.5(2) ?
    C6B C7B C2B . . 119.3(2) ?
    C7A C6A H6A . . 119.1 ?
    C7A C8A H8A . . 118.9 ?
    C7A C8A C9A . . 122.2(2) ?
    C7B C8B H8B . . 118.9 ?
    C7B C8B C9B . . 122.1(2) ?
    C7B C6B H6B . . 119.4 ?
    C8A C7A C6A . . 121.5(2) ?
    C8A C7A C2A . . 119.5(2) ?
    C8A C9A C10A . . 121.7(2) ?
    C8A C9A C14A . . 119.2(2) ?
    C8B C9B C10B . . 121.4(2) ?
    C8B C9B C14B . . 119.6(2) ?
    C8B C7B C6B . . 121.7(2) ?
    C8B C7B C2B . . 119.1(2) ?
    C9A C10A H10A . . 119.4 ?
    C9A C8A H8A . . 118.9 ?
    C9B C10B H10B . . 119.1 ?
    C9B C8B H8B . . 118.9 ?
    H18A C18B H18B . . 108.0 ?
    H18C C18A H18D . . 108.5 ?
    H19A C19B H19C . . 109.5 ?
    H19A C19B H19B . . 109.5 ?
    H19B C19B H19C . . 109.5 ?
    H19D C19A H19F . . 109.5 ?
    H19D C19A H19E . . 109.5 ?
    H19E C19A H19F . . 109.5 ?
    O1A C17A C16A . . 125.9(2) ?
    O1A C17A O2A . . 123.9(2) ?
    O1B C17B C16B . . 125.9(2) ?
    O1B C17B O2B . . 124.2(2) ?
    O2A C18A C19A . . 107.3(2) ?
    O2A C18A H18D . . 110.3 ?
    O2A C18A H18C . . 110.3 ?
    O2A C17A C16A . . 110.2(2) ?
    O2B C18B C19B . . 111.0(2) ?
    O2B C18B H18B . . 109.4 ?
    O2B C18B H18A . . 109.4 ?
    O2B C17B C16B . . 109.9(2) ?
loop_
    _geom_torsion_atom_site_label_1
    _geom_torsion_atom_site_label_2
    _geom_torsion_atom_site_label_3
    _geom_torsion_atom_site_label_4
    _geom_torsion_site_symmetry_1
    _geom_torsion_site_symmetry_2
    _geom_torsion_site_symmetry_3
    _geom_torsion_site_symmetry_4
    _geom_torsion
    _geom_torsion_publ_flag
    C10A C9A C8A C7A . . . . 179.5(2) ?
    C10B C9B C8B C7B . . . . -180.0(2) ?
    C11B C12B C13B C14B . . . . 0.1(4) ?
    C12B C11B C10B C9B . . . . -1.3(4) ?
    C13A C12A C11A C10A . . . . 1.4(4) ?
    C13A C14A C9A C10A . . . . 2.7(3) ?
    C13A C14A C9A C8A . . . . -176.7(2) ?
    C13B C12B C11B C10B . . . . 1.9(4) ?
    C13B C14B C9B C10B . . . . 3.1(3) ?
    C13B C14B C9B C8B . . . . -176.1(2) ?
    C13B C14B C1B C15B . . . . -4.6(4) ?
    C13B C14B C1B C2B . . . . 176.0(2) ?
    C14A C13A C12A C11A . . . . -0.1(4) ?
    C14A C9A C10A C11A . . . . -1.5(4) ?
    C14A C9A C8A C7A . . . . -1.1(4) ?
    C14A C1A C15A C16A . . . . 130.4(3) ?
    C14A C1A C2A C3A . . . . 176.4(2) ?
    C14A C1A C2A C7A . . . . -1.4(3) ?
    C14B C9B C10B C11B . . . . -1.2(4) ?
    C14B C9B C8B C7B . . . . -0.7(4) ?
    C14B C1B C15B C16B . . . . -49.8(4) ?
    C15A C16A C17A O2A . . . . 169.2(2) ?
    C15A C16A C17A O1A . . . . -10.2(4) ?
    C15A C1A C14A C13A . . . . -2.3(4) ?
    C15A C1A C14A C9A . . . . 179.8(2) ?
    C15A C1A C2A C3A . . . . -3.5(4) ?
    C15A C1A C2A C7A . . . . 178.7(2) ?
    C15B C16B C17B O2B . . . . 171.2(2) ?
    C15B C16B C17B O1B . . . . -8.7(4) ?
    C17A O2A C18A C19A . . . . 178.4(2) ?
    C17B C16B C15B C1B . . . . -179.1(2) ?
    C17B O2B C18B C19B . . . . 87.3(3) ?
    C18A O2A C17A C16A . . . . -176.1(2) ?
    C18A O2A C17A O1A . . . . 3.3(3) ?
    C18B O2B C17B C16B . . . . -177.5(2) ?
    C18B O2B C17B O1B . . . . 2.4(4) ?
    C1A C15A C16A C17A . . . . -179.8(2) ?
    C1A C14A C13A C12A . . . . -179.9(2) ?
    C1A C14A C9A C10A . . . . -179.3(2) ?
    C1A C14A C9A C8A . . . . 1.3(3) ?
    C1A C2A C3A C4A . . . . 178.7(2) ?
    C1A C2A C7A C6A . . . . -178.4(2) ?
    C1A C2A C7A C8A . . . . 1.6(3) ?
    C1B C2B C3B C4B . . . . -177.8(2) ?
    C1B C2B C7B C8B . . . . 0.4(3) ?
    C1B C2B C7B C6B . . . . 179.3(2) ?
    C1B C14B C13B C12B . . . . 179.6(2) ?
    C1B C14B C9B C10B . . . . -179.0(2) ?
    C1B C14B C9B C8B . . . . 1.8(3) ?
    C2A C7A C6A C5A . . . . -1.4(4) ?
    C2A C1A C15A C16A . . . . -49.8(4) ?
    C2A C1A C14A C13A . . . . 177.9(2) ?
    C2A C1A C14A C9A . . . . 0.0(3) ?
    C2B C7B C8B C9B . . . . -0.3(4) ?
    C2B C7B C6B C5B . . . . -2.0(4) ?
    C2B C1B C15B C16B . . . . 129.6(3) ?
    C3A C4A C5A C6A . . . . 1.6(4) ?
    C3A C2A C7A C6A . . . . 3.7(3) ?
    C3A C2A C7A C8A . . . . -176.3(2) ?
    C3B C4B C5B C6B . . . . 1.1(4) ?
    C3B C2B C7B C8B . . . . -176.8(2) ?
    C3B C2B C7B C6B . . . . 2.2(3) ?
    C3B C2B C1B C15B . . . . -1.7(4) ?
    C3B C2B C1B C14B . . . . 177.7(2) ?
    C5A C4A C3A C2A . . . . 0.9(4) ?
    C5B C4B C3B C2B . . . . -0.9(4) ?
    C6B C7B C8B C9B . . . . -179.3(2) ?
    C7A C6A C5A C4A . . . . -1.3(4) ?
    C7A C2A C3A C4A . . . . -3.5(3) ?
    C7B C6B C5B C4B . . . . 0.3(4) ?
    C7B C2B C3B C4B . . . . -0.8(4) ?
    C7B C2B C1B C15B . . . . -178.7(2) ?
    C7B C2B C1B C14B . . . . 0.7(4) ?
    C8A C7A C6A C5A . . . . 178.6(2) ?
    C8A C9A C10A C11A . . . . 177.9(2) ?
    C8B C9B C10B C11B . . . . 178.0(2) ?
    C8B C7B C6B C5B . . . . 176.9(2) ?
    C9A C10A C11A C12A . . . . -0.6(4) ?
    C9A C8A C7A C6A . . . . 179.6(2) ?
    C9A C8A C7A C2A . . . . -0.3(4) ?
    C9A C14A C13A C12A . . . . -1.9(4) ?
    C9B C14B C13B C12B . . . . -2.6(4) ?
    C9B C14B C1B C15B . . . . 177.6(2) ?
    C9B C14B C1B C2B . . . . -1.7(3) ?
loop_
    _geom_hbond_atom_site_label_D
    _geom_hbond_atom_site_label_H
    _geom_hbond_atom_site_label_A
    _geom_hbond_site_symmetry_A
    _geom_hbond_distance_DH
    _geom_hbond_distance_HA
    _geom_hbond_distance_DA
    _geom_hbond_angle_DHA
    C13A H13A O1A 2_677 0.930 2.56 3.455(3) 163
    C18B H18B O2A 2_766 0.970 2.56 3.422(3) 148
    C3B H3B O1B 2_756 0.930 2.57 3.470(3) 162
    C6A H6A O2B 1_556 0.930 2.67 3.438(3) 140
    C19A H19E O1B 1_465 0.960 2.66 3.409(3) 135
    C6B H6B Cg1 2_667 0.930 2.81 3.447(3) 126
    C8B H8B Cg2 2_667 0.930 2.82 3.439(3) 124
_iucr_refine_instructions_details
;
TITL BB_TT4 in P-1 #2 New: P-1
CELL 1.54184 8.87 12.8918 13.1062 84.389 84.62 70.771
ZERR 4 0.0005 0.0007 0.0007 0.004 0.004 0.005
LATT 1
SFAC C H O
UNIT 76 64 8
L.S. 5
PLAN  -20
BOND $H
CONF
fmap 2
acta
OMIT -4 132
OMIT 1 5 0
OMIT -2 8 1
OMIT -2 9 5
OMIT 0 7 7
OMIT -2 10 2
OMIT -2 9 1
OMIT -2 -4 3
OMIT 1 -8 6
OMIT 2 -10 2
OMIT -7 3 3
REM <HKL>/mnt/xray/BB_TT4/BB_TT4.hkl</HKL>
WGHT    0.066500    2.099600
FVAR       6.28998
O1A   3    0.370993    0.945277    0.975243    11.00000    0.02019    0.02228 =
         0.02816   -0.00467   -0.00340   -0.00212
O2A   3    0.393024    0.849932    0.836144    11.00000    0.01822    0.02018 =
         0.02126    0.00041   -0.00355   -0.00210
C1A   1    0.796325    0.684263    1.076859    11.00000    0.01633    0.01804 =
         0.01607   -0.00283    0.00141   -0.00131
C2A   1    0.792613    0.575149    1.095812    11.00000    0.01806    0.01914 =
         0.01368   -0.00058    0.00080   -0.00164
C14A  1    0.934844    0.709717    1.093994    11.00000    0.01744    0.01941 =
         0.01555   -0.00274    0.00088   -0.00191
C4A   1    0.658230    0.436999    1.103170    11.00000    0.02794    0.02662 =
         0.01871   -0.00258    0.00178   -0.01194
AFIX  43
H4A   2    0.566804    0.419154    1.095207    11.00000   -1.20000
AFIX   0
C9A   1    1.072427    0.624043    1.130953    11.00000    0.01690    0.02278 =
         0.01576   -0.00219    0.00125   -0.00259
C8A   1    1.067958    0.516811    1.147215    11.00000    0.01746    0.02226 =
         0.01740   -0.00040    0.00047    0.00200
AFIX  43
H8A   2    1.158031    0.461380    1.169974    11.00000   -1.20000
AFIX   0
C15A  1    0.656330    0.773839    1.039192    11.00000    0.01557    0.01669 =
         0.02284   -0.00050    0.00153   -0.00402
AFIX  43
H15A  2    0.621763    0.837970    1.073901    11.00000   -1.20000
AFIX   0
C7A   1    0.933708    0.489776    1.130631    11.00000    0.02128    0.02132 =
         0.01500   -0.00084    0.00289   -0.00170
C13A  1    0.946723    0.818123    1.072792    11.00000    0.01783    0.02147 =
         0.02266   -0.00302    0.00048   -0.00221
AFIX  43
H13A  2    0.860428    0.874593    1.046843    11.00000   -1.20000
AFIX   0
C16A  1    0.575562    0.770526    0.959855    11.00000    0.01662    0.01780 =
         0.02313   -0.00251    0.00190   -0.00490
AFIX  43
H16A  2    0.607030    0.707436    0.923707    11.00000   -1.20000
AFIX   0
C3A   1    0.654451    0.543720    1.085959    11.00000    0.01940    0.02207 =
         0.01759   -0.00109    0.00024   -0.00374
AFIX  43
H3A   2    0.559906    0.597430    1.067371    11.00000   -1.20000
AFIX   0
C6A   1    0.931450    0.379221    1.147133    11.00000    0.02535    0.01898 =
         0.01977    0.00086    0.00135   -0.00016
AFIX  43
H6A   2    1.022931    0.323898    1.168099    11.00000   -1.20000
AFIX   0
C10A  1    1.210993    0.650973    1.149109    11.00000    0.01585    0.03180 =
         0.01853   -0.00356   -0.00028   -0.00224
AFIX  43
H10A  2    1.299391    0.596046    1.174591    11.00000   -1.20000
AFIX   0
C12A  1    1.082259    0.839933    1.089985    11.00000    0.02395    0.02353 =
         0.02723   -0.00640    0.00235   -0.00839
AFIX  43
H12A  2    1.087232    0.910850    1.075495    11.00000   -1.20000
AFIX   0
C5A   1    0.799088    0.352636    1.133010    11.00000    0.03224    0.01945 =
         0.02388   -0.00213    0.00390   -0.00751
AFIX  43
H5A   2    0.800919    0.279814    1.142829    11.00000   -1.20000
AFIX   0
C17A  1    0.436732    0.864994    0.927814    11.00000    0.01671    0.01874 =
         0.02145    0.00029    0.00061   -0.00794
C11A  1    1.216179    0.755246    1.129883    11.00000    0.01678    0.03276 =
         0.02577   -0.00770    0.00033   -0.00791
AFIX  43
H11A  2    1.307144    0.771309    1.142772    11.00000   -1.20000
AFIX   0
C18A  1    0.263928    0.940844    0.792836    11.00000    0.01933    0.02044 =
         0.02886    0.00263   -0.00612   -0.00162
AFIX  23
H18C  2    0.292919    1.007604    0.784528    11.00000   -1.20000
H18D  2    0.167324    0.953780    0.837884    11.00000   -1.20000
AFIX   0
C19A  1    0.236969    0.909571    0.690695    11.00000    0.03023    0.02850 =
         0.02657    0.00439   -0.00830   -0.00835
AFIX 137
H19D  2    0.335715    0.890805    0.648939    11.00000   -1.50000
H19E  2    0.158796    0.970490    0.657169    11.00000   -1.50000
H19F  2    0.199109    0.847363    0.700473    11.00000   -1.50000
AFIX   0
O1B   3    1.130372    0.064390    0.466777    11.00000    0.01990    0.02147 =
         0.02638    0.00171    0.00159   -0.00223
O2B   3    1.130079    0.186624    0.331039    11.00000    0.01881    0.02250 =
         0.02215   -0.00063    0.00464   -0.00325
C14B  1    0.682229    0.410840    0.597818    11.00000    0.01846    0.02022 =
         0.01486   -0.00103   -0.00197   -0.00215
C2B   1    0.546102    0.273134    0.597950    11.00000    0.01761    0.02097 =
         0.01485    0.00006   -0.00156   -0.00267
C1B   1    0.685622    0.303947    0.579357    11.00000    0.01863    0.02181 =
         0.01441    0.00102   -0.00175   -0.00327
C7B   1    0.398777    0.352055    0.635047    11.00000    0.01701    0.02258 =
         0.01447   -0.00033   -0.00051   -0.00253
C16B  1    0.925931    0.240291    0.457972    11.00000    0.01699    0.01757 =
         0.02144   -0.00052   -0.00236   -0.00345
AFIX  43
H16B  2    0.898051    0.309514    0.422870    11.00000   -1.20000
AFIX   0
C9B   1    0.533174    0.489208    0.633210    11.00000    0.01996    0.02204 =
         0.01426    0.00008   -0.00341   -0.00275
C6B   1    0.257806    0.320613    0.652607    11.00000    0.01678    0.02523 =
         0.01982   -0.00039   -0.00031   -0.00272
AFIX  43
H6B   2    0.163522    0.370608    0.678550    11.00000   -1.20000
AFIX   0
C12B  1    0.811175    0.549831    0.604938    11.00000    0.02387    0.02686 =
         0.02072   -0.00050   -0.00175   -0.01100
AFIX  43
H12B  2    0.903326    0.569971    0.597017    11.00000   -1.20000
AFIX   0
C13B  1    0.820486    0.446503    0.586990    11.00000    0.01913    0.02629 =
         0.01637    0.00003   -0.00071   -0.00571
AFIX  43
H13B  2    0.919278    0.396993    0.567039    11.00000   -1.20000
AFIX   0
C8B   1    0.397046    0.457360    0.651171    11.00000    0.01819    0.02149 =
         0.01793   -0.00236   -0.00033    0.00230
AFIX  43
H8B   2    0.301806    0.508231    0.674737    11.00000   -1.20000
AFIX   0
C11B  1    0.662538    0.628623    0.635826    11.00000    0.03075    0.02177 =
         0.02360   -0.00009   -0.00298   -0.00923
AFIX  43
H11B  2    0.656893    0.700234    0.645996    11.00000   -1.20000
AFIX   0
C15B  1    0.834030    0.221996    0.539237    11.00000    0.01702    0.01855 =
         0.02142   -0.00070   -0.00253   -0.00476
AFIX  43
H15B  2    0.865485    0.152347    0.573456    11.00000   -1.20000
AFIX   0
C10B  1    0.529201    0.597732    0.650218    11.00000    0.02304    0.02003 =
         0.02033   -0.00117   -0.00138   -0.00123
AFIX  43
H10B  2    0.432703    0.648739    0.671747    11.00000   -1.20000
AFIX   0
C4B   1    0.403346    0.141982    0.592869    11.00000    0.02524    0.02144 =
         0.02573   -0.00053   -0.00053   -0.00797
AFIX  43
H4B   2    0.403437    0.072973    0.577727    11.00000   -1.20000
AFIX   0
C5B   1    0.258942    0.218885    0.632079    11.00000    0.01779    0.02769 =
         0.02464    0.00055   -0.00055   -0.00808
AFIX  43
H5B   2    0.166109    0.199745    0.643574    11.00000   -1.20000
AFIX   0
C3B   1    0.541330    0.167566    0.577117    11.00000    0.01894    0.02179 =
         0.02189   -0.00165    0.00117   -0.00353
AFIX  43
H3B   2    0.634212    0.115332    0.552331    11.00000   -1.20000
AFIX   0
C17B  1    1.071403    0.152967    0.422266    11.00000    0.01619    0.02036 =
         0.02018   -0.00306   -0.00068   -0.00684
C18B  1    1.269966    0.107872    0.283290    11.00000    0.01905    0.02614 =
         0.02654   -0.00421    0.00807   -0.00366
AFIX  23
H18A  2    1.336735    0.062729    0.336174    11.00000   -1.20000
H18B  2    1.332029    0.147096    0.240699    11.00000   -1.20000
AFIX   0
C19B  1    1.222442    0.035401    0.218673    11.00000    0.04042    0.03821 =
         0.03399   -0.01367    0.00884   -0.01018
AFIX 137
H19A  2    1.146741    0.080288    0.171398    11.00000   -1.50000
H19B  2    1.174679   -0.011233    0.262189    11.00000   -1.50000
H19C  2    1.315482   -0.009246    0.181067    11.00000   -1.50000
HKLF 4
REM  BB_TT4 in P-1 #2 New: P-1
REM R1 =  0.0571 for   4250 Fo > 4sig(Fo)  and  0.0634 for all   4901 data
REM    381 parameters refined using      0 restraints
END
WGHT      0.0639      2.0753
REM Highest difference peak  0.288,  deepest hole -0.264,  1-sigma level  0.063
Q1    1   0.0610  0.9740  0.6690  11.00000  0.05    0.29
Q2    1   0.1807  0.9727  0.6104  11.00000  0.05    0.29
Q3    1   0.3383  0.9415  0.8812  11.00000  0.05    0.28
Q4    1   0.4344  0.9146  1.1286  11.00000  0.05    0.28
REM The information below was added by Olex2.
REM
REM R1 = 0.0571 for 4250 Fo > 4sig(Fo) and n/a for all 12739 data
REM n/a parameters refined using n/a restraints
REM Highest difference peak 0.29, deepest hole -0.26
REM Mean Shift 0, Max Shift 0.
REM +++ Tabular Listing of Refinement Information +++
REM R1_all = n/a
REM R1_gt = 0.0571
REM wR_ref = 0.1708
REM GOOF = 1.097
REM Shift_max = 0
REM Shift_mean = 0
REM Reflections_all = 12739
REM Reflections_gt = 4250
REM Parameters = n/a
REM Hole = 0.29
REM Peak = -0.26
REM Flack = n/a
;
