# Supplementary material for: Ethyl (E)-3-(anthracen-9-yl)prop-2-enoate
Source: Acta Crystallogr Sect E Struct Rep Online. 2012 Dec 22;69(Pt 1):o130–1. doi: 10.1107/S1600536812051033 (PMC3588290; doi:10.1107/S1600536812051033)
Supplement: Supplementary file 2 [file e-69-0o130-Isup2.hkl]

# 
# h,k,l, Fc-squared, Fo-squared, sigma(Fo-squared) and status flag 
# 
data_I
_shelx_title ' BB_TT4 in P-1 #  2 New: P-1' 
_shelx_refln_list_code          4 
_shelx_F_calc_maximum      154.05 
_exptl_crystal_F_000       584.00 
_reflns_d_resolution_high  0.8439 
 
loop_ 
 _symmetry_equiv_pos_as_xyz 
 'x, y, z' 
 '-x, -y, -z' 
 
_cell_length_a     8.8700 
_cell_length_b    12.8918 
_cell_length_c    13.1062 
_cell_angle_alpha  84.389 
_cell_angle_beta   84.620 
_cell_angle_gamma  70.771 
 
_shelx_F_squared_multiplier     1.000 
 
loop_ 
 _refln_index_h 
 _refln_index_k 
 _refln_index_l 
 _refln_F_squared_calc 
 _refln_F_squared_meas 
 _refln_F_squared_sigma 
 _refln_observed_status 
   1   0   0       28.19       27.57      2.46 o 
   2   0   0     1594.99     1612.87     29.40 o 
   3   0   0       85.86       80.97      7.65 o 
   4   0   0     1026.29     1049.10     32.98 o 
   5   0   0       78.44      230.03     17.36 o 
   6   0   0      674.07      689.62     32.93 o 
   7   0   0      803.24      837.61     11.19 o 
   8   0   0      432.49      452.96      8.09 o 
   9   0   0       12.92       19.64      2.04 o 
  -9   1   0       64.07       68.66      3.13 o 
  -8   1   0     1330.78     1291.17     12.20 o 
  -7   1   0       95.78      128.37      8.87 o 
  -6   1   0      309.34      324.03     13.86 o 
  -5   1   0       43.48       43.59      7.96 o 
  -4   1   0        0.09        0.16      2.30 o 
  -3   1   0        4.02        4.41      2.00 o 
  -2   1   0      387.60      393.97     12.83 o 
  -1   1   0        0.91        1.42      0.84 o 
   0   1   0     1778.44     1547.04     18.05 o 
   1   1   0       25.44       24.80      2.76 o 
   2   1   0       19.15       17.24      3.28 o 
   3   1   0        9.80       10.08      3.10 o 
   4   1   0      397.06      436.62     21.52 o 
   5   1   0       52.34       60.49     11.16 o 
   6   1   0      262.15      248.58     20.38 o 
   7   1   0     1353.07     1340.40     27.06 o 
   8   1   0      192.78      197.37      5.59 o 
   9   1   0      136.56      138.84      3.92 o 
  10   1   0      105.82       97.39      5.67 o 
  -9   2   0       89.08       91.36      2.65 o 
  -8   2   0       80.89       81.21      3.20 o 
  -7   2   0        1.60        5.45      1.20 o 
  -6   2   0        7.19       33.45      2.48 o 
  -5   2   0        7.86        6.81      2.08 o 
  -4   2   0      645.96      722.68     17.26 o 
  -3   2   0       23.99       22.98      2.49 o 
  -2   2   0     1590.68     1716.61     23.09 o 
  -1   2   0       28.93       26.86      1.55 o 
   0   2   0      107.30       93.56      5.14 o 
   1   2   0      200.68      187.32      5.66 o 
   2   2   0     5509.84     5727.92     69.35 o 
   3   2   0       30.20      274.24     16.54 o 
   4   2   0     1845.95     2191.93     51.23 o 
   5   2   0       14.85       18.63      9.75 o 
   6   2   0      583.69      580.63     32.43 o 
   7   2   0      186.34      193.38      6.78 o 
   8   2   0       32.29       38.70      2.63 o 
   9   2   0        9.92        8.67      1.61 o 
  10   2   0        8.56        6.50      1.51 o 
  -9   3   0       52.30       50.70      2.23 o 
  -8   3   0        6.74       10.08      1.23 o 
  -7   3   0        0.12       10.73      1.64 o 
  -6   3   0        0.00        1.21      1.05 o 
  -5   3   0        2.79        1.33      1.53 o 
  -4   3   0        3.74       15.00      2.37 o 
  -3   3   0        5.53        8.37      1.70 o 
  -2   3   0      852.65      970.31     10.57 o 
  -1   3   0       43.92       40.20      2.08 o 
   0   3   0     2124.53     1832.25     21.73 o 
   1   3   0      238.71      231.07      6.94 o 
   2   3   0     6239.20     6285.27     75.31 o 
   3   3   0      121.97      304.14     17.29 o 
   4   3   0     3434.49     4128.55     74.72 o 
   5   3   0      231.65      247.69     19.46 o 
   6   3   0      377.44      350.27     26.06 o 
   7   3   0      113.47      118.62      4.57 o 
   8   3   0       39.21       49.23      3.84 o 
   9   3   0       83.25       82.51      4.56 o 
  10   3   0       35.63       34.64      2.86 o 
  -8   4   0        0.13        0.07      0.72 o 
  -7   4   0        1.12        1.41      1.34 o 
  -6   4   0        4.72        3.10      1.08 o 
  -5   4   0        3.01        4.02      1.26 o 
  -4   4   0       55.72       76.36      4.64 o 
  -3   4   0        1.04        0.64      0.95 o 
  -2   4   0      170.18      168.56      5.42 o 
  -1   4   0        1.21        1.96      1.45 o 
   0   4   0      515.31      433.58      9.65 o 
   1   4   0      777.62      750.16     10.29 o 
   2   4   0      483.23      529.21     13.93 o 
   3   4   0      228.05      239.37     15.23 o 
   4   4   0       13.69       12.26      4.48 o 
   5   4   0       45.85       53.86      9.13 o 
   6   4   0      388.19      485.42     31.00 o 
   7   4   0       22.00       24.11      2.63 o 
   8   4   0       17.67       14.87      3.44 o 
   9   4   0       32.92       31.54      2.83 o 
  10   4   0       24.45       31.86      2.51 o 
  -8   5   0       49.05       36.96      2.49 o 
  -7   5   0        7.46        7.47      1.75 o 
  -6   5   0      103.19       93.99      5.08 o 
  -5   5   0        1.16        2.03      1.81 o 
  -4   5   0      687.44      784.37     24.05 o 
  -3   5   0        0.94        0.45      1.57 o 
  -2   5   0       28.92       32.63      4.39 o 
  -1   5   0       27.56       23.59      4.02 o 
   0   5   0       46.77       53.63      4.72 o 
   2   5   0        2.35        6.02      2.07 o 
   3   5   0      174.55      162.57     12.86 o 
   4   5   0       74.44       58.63      8.90 o 
   5   5   0       23.93       25.41      7.10 o 
   6   5   0      213.39      281.06     24.06 o 
   7   5   0        0.25        0.66      1.75 o 
   8   5   0        7.19        5.13      1.69 o 
   9   5   0       89.63       83.81      6.81 o 
  10   5   0      103.21       98.71      4.31 o 
  -7   6   0        1.54        0.62      0.93 o 
  -6   6   0      861.42      756.48     26.22 o 
  -5   6   0        0.86       -0.43      1.09 o 
  -4   6   0       91.49       98.57      4.65 o 
  -3   6   0       60.76       57.67      6.52 o 
  -2   6   0      103.67       91.07      7.51 o 
  -1   6   0       41.50       31.08      4.51 o 
   0   6   0       40.69       43.95      5.01 o 
   1   6   0      237.21      648.72     22.31 o 
   2   6   0     2261.11     2536.34     34.76 o 
   3   6   0      156.42      133.38     11.63 o 
   4   6   0        5.45        3.92      3.10 o 
   5   6   0       59.64       57.85     10.04 o 
   6   6   0      103.64      153.97     18.47 o 
   7   6   0       95.94       80.97      5.48 o 
   8   6   0        6.46        5.23      1.76 o 
   9   6   0      327.00      267.43     11.49 o 
  10   6   0      104.99       88.70      4.83 o 
  -7   7   0        5.16        4.03      0.68 o 
  -6   7   0      175.12      146.14      4.49 o 
  -5   7   0       34.97       35.81      2.96 o 
  -4   7   0        2.44        3.72      2.81 o 
  -3   7   0       33.40       33.22      2.81 o 
  -2   7   0     1118.90     1010.12     27.45 o 
  -1   7   0        8.43       15.93      3.60 o 
   0   7   0      132.75      120.92      8.95 o 
   1   7   0     1487.91     1446.61     25.46 o 
   2   7   0      296.93      314.40     14.77 o 
   3   7   0       25.52       10.47      3.51 o 
   4   7   0       18.24       21.08      6.17 o 
   5   7   0        0.61        1.45      2.55 o 
   6   7   0       89.87       84.40     13.88 o 
   7   7   0       44.00       32.17      3.99 o 
   8   7   0      158.76      153.11      9.73 o 
   9   7   0       63.23       35.41      3.95 o 
  10   7   0        2.17        4.88      1.18 o 
  -6   8   0        8.47       16.29      1.76 o 
  -5   8   0       30.23       32.80      1.96 o 
  -4   8   0        6.80        3.08      1.12 o 
  -3   8   0       12.89       19.51      3.68 o 
  -2   8   0     3559.40     3290.97     25.75 o 
  -1   8   0      215.34      288.45     14.93 o 
   0   8   0      137.05      128.51     10.04 o 
   1   8   0        4.47        1.67      1.75 o 
   2   8   0      213.23      195.39     13.91 o 
   3   8   0      289.30      245.44     20.72 o 
   4   8   0      137.60      128.94     13.39 o 
   5   8   0      217.74      210.42     19.12 o 
   6   8   0     1088.78     1050.62     29.50 o 
   7   8   0      171.72      133.41      8.78 o 
   8   8   0       28.89       27.52      4.32 o 
   9   8   0        7.78        5.82      2.21 o 
  10   8   0       15.87       16.85      2.66 o 
  -5   9   0       12.00       14.73      2.78 o 
  -4   9   0      118.58      109.03      5.17 o 
  -3   9   0      157.20      188.00      6.01 o 
  -2   9   0     3814.38     3643.38     28.96 o 
  -1   9   0      277.98      464.02     17.76 o 
   0   9   0      106.81      106.40     13.91 o 
   1   9   0       10.30       16.56      5.27 o 
   2   9   0       18.68       18.04      4.40 o 
   3   9   0      113.95      117.14     14.91 o 
   4   9   0        3.13       12.51      6.51 o 
   5   9   0     2061.85     1914.02     15.69 o 
   6   9   0      273.21      331.70      7.63 o 
   7   9   0       57.36       72.17      3.99 o 
   8   9   0       29.63       30.04      2.41 o 
   9   9   0       13.00       20.43      2.37 o 
  -5  10   0        0.25       -0.40      0.78 o 
  -4  10   0      129.40      127.88      7.65 o 
  -3  10   0       12.58       22.22      2.70 o 
  -2  10   0        2.09       21.97      2.30 o 
  -1  10   0      286.74      340.51     19.51 o 
   0  10   0      508.70      468.31      9.53 o 
   1  10   0        4.74        5.19      1.30 o 
   2  10   0       58.90       74.15      2.23 o 
   3  10   0       76.57       83.36      2.39 o 
   4  10   0      788.56      748.17     11.01 o 
   5  10   0     3585.12     3438.25     24.84 o 
   6  10   0        0.63       23.64      2.70 o 
   7  10   0      246.70      229.23      6.34 o 
   8  10   0       70.42       68.61      3.20 o 
   9  10   0        0.86        0.70      0.97 o 
  -4  11   0       51.88       38.07      3.72 o 
  -3  11   0      118.12      124.45      5.28 o 
  -2  11   0       35.27       36.75      2.67 o 
  -1  11   0      373.00      391.08      8.68 o 
   0  11   0      127.72      110.72      3.70 o 
   1  11   0        0.01       -0.62      1.46 o 
   2  11   0      127.70      144.42      3.51 o 
   3  11   0       37.64       30.92      1.67 o 
   4  11   0        1.59        0.33      0.85 o 
   5  11   0        0.11        2.40      0.98 o 
   6  11   0        5.96        2.72      1.11 o 
   7  11   0        1.20        1.36      1.48 o 
   8  11   0       29.56       26.22      1.99 o 
   9  11   0       23.14       30.34      3.24 o 
  -3  12   0        0.35       10.28      1.71 o 
  -2  12   0       28.04       24.35      2.46 o 
  -1  12   0       35.98       38.00      2.63 o 
   0  12   0        6.54       15.16      4.77 o 
   1  12   0        0.23        0.05      1.44 o 
   2  12   0        2.81        8.54      1.23 o 
   3  12   0      296.65      249.77      5.27 o 
   4  12   0        5.21        4.54      1.19 o 
   5  12   0       33.77       35.15      2.04 o 
   6  12   0       61.85       70.69      3.04 o 
   7  12   0        0.06        2.88      1.33 o 
   8  12   0       52.88       60.42      3.90 o 
  -2  13   0        0.03       -0.08      0.83 o 
  -1  13   0        0.11        0.40      0.97 o 
   0  13   0      199.21      258.77      6.35 o 
   1  13   0        0.33        2.35      1.57 o 
   2  13   0       19.39       23.60      2.60 o 
   3  13   0      212.04      182.06      5.67 o 
   4  13   0       11.37       16.50      1.58 o 
   5  13   0        0.04        0.63      0.96 o 
   6  13   0       15.24       16.01      1.84 o 
   7  13   0       26.23       22.79      1.94 o 
   8  13   0      102.04      102.67      5.45 o 
   0  14   0       68.60      111.17      3.57 o 
   1  14   0       62.04       49.85      2.44 o 
   2  14   0      247.67      219.48      4.61 o 
   3  14   0        3.40        1.97      2.19 o 
   4  14   0       57.31       63.47      5.60 o 
   5  14   0       15.98       19.45      1.85 o 
   6  14   0       25.55       21.95      1.80 o 
   2  15   0       47.43       51.73      2.43 o 
   3  15   0       50.80       35.16      2.51 o 
   4  15   0       69.53       73.00      3.46 o 
  -4 -15   1       44.45       51.40      2.86 o 
  -3 -15   1       25.97       37.50      3.00 o 
  -6 -14   1        4.76        8.85      1.59 o 
  -5 -14   1       12.22       12.79      3.36 o 
  -4 -14   1      141.15      139.30      7.75 o 
  -3 -14   1        3.05        1.29      1.23 o 
  -2 -14   1       25.20       31.70      7.27 o 
  -1 -14   1      325.46      337.07      8.23 o 
   0 -14   1        1.50        6.67      1.09 o 
  -7 -13   1      184.52      192.34      4.91 o 
  -6 -13   1        4.10        3.96      1.05 o 
  -5 -13   1       18.30       17.21      1.71 o 
  -4 -13   1        0.87        1.69      1.16 o 
  -3 -13   1        7.71        6.65      1.96 o 
  -2 -13   1      461.06      379.78      7.56 o 
  -1 -13   1      380.42      380.02      7.58 o 
   0 -13   1       37.43       32.78      1.88 o 
   1 -13   1       29.85       33.30      1.76 o 
   2 -13   1       18.02       20.03      1.69 o 
  -8 -12   1        2.81        3.47      1.05 o 
  -7 -12   1       91.67       94.41      6.06 o 
  -6 -12   1       11.99       10.71      1.48 o 
  -5 -12   1       13.40       18.79      1.66 o 
  -4 -12   1        4.18        5.85      1.10 o 
  -3 -12   1       47.76       34.34      2.19 o 
  -2 -12   1      781.47      673.56      8.48 o 
  -1 -12   1       47.70       41.97      3.66 o 
   0 -12   1        0.65        1.28      1.62 o 
   1 -12   1       63.54       62.98      3.24 o 
   2 -12   1      156.87      144.78      5.46 o 
   3 -12   1       10.70        7.20      1.77 o 
  -9 -11   1        1.56        1.60      1.11 o 
  -8 -11   1       26.82       26.97      2.56 o 
  -7 -11   1       14.50       12.28      2.08 o 
  -6 -11   1       46.33       43.81      2.51 o 
  -5 -11   1       22.98       19.82      1.51 o 
  -4 -11   1       43.38       44.72      2.11 o 
  -3 -11   1       19.50       15.89      1.64 o 
  -2 -11   1       14.25       23.88      1.64 o 
  -1 -11   1       64.50       68.13      3.12 o 
   0 -11   1       40.56       38.20      3.06 o 
   1 -11   1      237.94      223.44      5.38 o 
   2 -11   1       74.06       69.19      3.48 o 
   3 -11   1       13.29       38.36      3.10 o 
   4 -11   1       63.34       70.95     12.67 o 
  -9 -10   1        2.65        2.63      0.94 o 
  -8 -10   1       24.37       25.19      2.75 o 
  -7 -10   1       43.12       79.02      4.94 o 
  -6 -10   1      784.71      776.77     14.76 o 
  -5 -10   1       78.10       81.24      3.00 o 
  -4 -10   1      113.87      111.44      2.84 o 
  -3 -10   1        8.73       20.10      1.38 o 
  -2 -10   1       21.62       21.80      1.44 o 
  -1 -10   1       11.71        7.39      1.01 o 
   0 -10   1      101.55       96.70      3.13 o 
   1 -10   1      394.27      377.29      7.00 o 
   2 -10   1     3204.18     3067.73     25.98 o 
   3 -10   1       70.65       96.19      5.13 o 
   4 -10   1        3.11        3.68      1.97 o 
   5 -10   1       31.12       30.67      3.33 o 
  -9  -9   1        1.15        1.38      0.97 o 
  -8  -9   1        0.66        0.40      0.99 o 
  -7  -9   1       20.38       22.32      1.92 o 
  -6  -9   1     1694.54     1613.84     16.99 o 
  -5  -9   1       29.85       25.08      1.89 o 
  -4  -9   1       26.17       19.69      8.06 o 
  -3  -9   1        3.72        2.86      3.54 o 
  -2  -9   1        2.10        4.38      5.40 o 
  -1  -9   1       27.62       26.17      8.48 o 
   0  -9   1        1.80        7.80      5.18 o 
   1  -9   1      732.24      680.79     11.42 o 
   2  -9   1       49.55      198.77      7.14 o 
   3  -9   1        4.65       61.56      4.99 o 
   4  -9   1        3.13        3.24      1.55 o 
   5  -9   1       75.77       60.53      3.53 o 
 -10  -8   1       17.28       18.75      2.71 o 
  -9  -8   1       22.31       19.90      2.21 o 
  -8  -8   1        4.19        8.90      2.06 o 
  -7  -8   1       59.90       57.10      4.01 o 
  -6  -8   1        0.78        3.06      8.01 o 
  -5  -8   1       38.90       43.18      9.42 o 
  -4  -8   1        2.20       13.37      5.62 o 
  -3  -8   1      232.98      213.49     15.15 o 
  -2  -8   1      344.53      318.63     16.26 o 
  -1  -8   1       80.19       55.80      9.94 o 
   0  -8   1      236.34      239.42     13.64 o 
   1  -8   1       21.11      124.07      9.95 o 
   2  -8   1      157.62      240.75      6.60 o 
   3  -8   1      157.86      150.45      4.93 o 
   4  -8   1       81.74       71.81      3.53 o 
   5  -8   1        0.62        3.27      1.33 o 
   6  -8   1       66.95       64.53      3.36 o 
 -10  -7   1       54.70       52.26      4.54 o 
  -9  -7   1       31.66       54.40      5.65 o 
  -8  -7   1      374.53      331.15     13.44 o 
  -7  -7   1        2.44        3.79      2.41 o 
  -6  -7   1        7.29        5.03      4.05 o 
  -5  -7   1        9.59        9.72      4.86 o 
  -4  -7   1       24.48       10.90      4.58 o 
  -3  -7   1      396.51      385.53     15.93 o 
  -2  -7   1       32.90       34.54      5.32 o 
  -1  -7   1      684.96      740.04     37.66 o 
   0  -7   1      122.11      149.60     14.36 o 
   1  -7   1       14.46       13.93      3.61 o 
   2  -7   1      163.96      161.24     16.27 o 
   3  -7   1      129.09      112.01      4.78 o 
   4  -7   1      291.89      278.34      8.15 o 
   5  -7   1        1.04       10.49      1.81 o 
   6  -7   1       75.19       61.56      3.57 o 
   7  -7   1      301.75      268.93      6.14 o 
 -10  -6   1        0.07       32.88      2.45 o 
  -9  -6   1       88.21       87.63      6.47 o 
  -8  -6   1      698.42      600.87     17.33 o 
  -7  -6   1       19.07       18.14      6.80 o 
  -6  -6   1       29.42       57.48     11.60 o 
  -5  -6   1      277.21      341.28     24.59 o 
  -4  -6   1      175.39      192.23     16.64 o 
  -3  -6   1      661.19      661.08     20.39 o 
  -2  -6   1      871.67      899.86     17.43 o 
  -1  -6   1     2219.31     2363.43     37.26 o 
   0  -6   1      691.86      695.21     19.47 o 
   1  -6   1      144.64      122.26      8.53 o 
   2  -6   1      197.86      235.04     12.11 o 
   3  -6   1       17.57       13.41      4.53 o 
   4  -6   1      164.07      157.24      6.35 o 
   5  -6   1        5.03        2.81      1.85 o 
   6  -6   1        8.82        9.06      1.72 o 
   7  -6   1       55.49       47.41      2.92 o 
 -10  -5   1       46.36       86.66      6.17 o 
  -9  -5   1      334.08      341.81     12.83 o 
  -8  -5   1       14.91       11.00      3.15 o 
  -7  -5   1       34.56       38.39      4.93 o 
  -6  -5   1      210.24      269.70     23.71 o 
  -5  -5   1      263.07      303.64     23.43 o 
  -4  -5   1      126.81      163.12     15.55 o 
  -3  -5   1      155.05      164.21     13.37 o 
  -2  -5   1        0.35        2.54      2.05 o 
  -1  -5   1       97.98      101.95      4.33 o 
   0  -5   1       15.75       12.49      2.65 o 
   1  -5   1        0.52       -0.33      1.49 o 
   2  -5   1      233.21      207.04     10.46 o 
   3  -5   1      264.40      298.94     13.94 o 
   4  -5   1      132.66      145.32     16.09 o 
   5  -5   1       70.44       65.11      3.86 o 
   6  -5   1       12.86       10.03      2.45 o 
   7  -5   1       57.07       45.46      2.59 o 
   8  -5   1       14.23       20.85      2.04 o 
 -10  -4   1        2.65        5.87      1.36 o 
  -9  -4   1       63.85       69.84      5.98 o 
  -8  -4   1      117.25      103.48      8.08 o 
  -7  -4   1       27.51       33.33      2.89 o 
  -6  -4   1      113.19      111.40     15.07 o 
  -5  -4   1      108.35      123.24     14.37 o 
  -4  -4   1     1739.58     2260.23     56.43 o 
  -3  -4   1     1560.98     1790.59     43.79 o 
  -2  -4   1     1591.34     1822.29     30.20 o 
  -1  -4   1       18.87       49.81      7.93 o 
   0  -4   1      384.75      333.48     10.37 o 
   1  -4   1     1331.53     1281.28     21.98 o 
   2  -4   1       72.64       52.45      4.97 o 
   3  -4   1      532.94      687.97     12.49 o 
   4  -4   1     1339.10     1377.78     23.44 o 
   5  -4   1       83.39       86.53      3.62 o 
   6  -4   1       64.80       70.19      6.04 o 
   7  -4   1       24.39       22.83      2.55 o 
   8  -4   1        1.35       -0.30      1.00 o 
 -10  -3   1        7.35       15.10      1.74 o 
  -9  -3   1       67.50       72.60      4.31 o 
  -8  -3   1       12.16       12.89      2.18 o 
  -7  -3   1       49.33       51.53      3.57 o 
  -6  -3   1      131.00      132.43     15.84 o 
  -5  -3   1       29.90       46.38      8.79 o 
  -4  -3   1     2343.05     2955.94     64.09 o 
  -3  -3   1      779.63     1004.48     31.54 o 
  -2  -3   1    10054.99     9877.58     75.55 o 
  -1  -3   1     2256.58     2012.91     23.97 o 
   0  -3   1     4229.74     3692.06     28.15 o 
   1  -3   1      705.45      692.64     13.81 o 
   2  -3   1      102.60      113.49      4.00 o 
   3  -3   1     7736.84     8381.22     71.02 o 
   4  -3   1      441.06      446.72     10.55 o 
   5  -3   1      133.18      142.01      7.54 o 
   6  -3   1      209.22      209.60      5.74 o 
   7  -3   1       48.99       43.59      2.43 o 
   8  -3   1       16.13       16.80      1.67 o 
   9  -3   1        1.15        1.25      0.92 o 
 -10  -2   1       67.09       59.07      2.95 o 
  -9  -2   1      139.09      144.38      4.84 o 
  -8  -2   1      235.60      237.95      7.85 o 
  -7  -2   1        5.66        5.50      1.29 o 
  -6  -2   1      410.22      441.07     28.50 o 
  -5  -2   1       47.25       55.73      9.28 o 
  -4  -2   1       27.03      174.37     16.09 o 
  -3  -2   1      840.71      924.59     29.16 o 
  -2  -2   1      812.29      792.13     22.58 o 
  -1  -2   1      279.55      241.99      7.05 o 
   0  -2   1     5087.77     4423.20     24.52 o 
   1  -2   1      280.30      277.66      7.57 o 
   2  -2   1     2245.01     2331.65     23.07 o 
   3  -2   1      101.02      123.23      9.04 o 
   4  -2   1        3.51        3.61      1.14 o 
   5  -2   1       21.65       30.29      3.91 o 
   6  -2   1      195.07      190.89      5.48 o 
   7  -2   1       42.87       43.03      2.56 o 
   8  -2   1       21.05       17.05      1.83 o 
   9  -2   1        6.57        3.05      0.73 o 
 -10  -1   1       22.25       18.35      2.53 o 
  -9  -1   1        7.79        6.25      1.24 o 
  -8  -1   1      170.01      173.75      5.06 o 
  -7  -1   1      310.42      299.30      6.99 o 
  -6  -1   1      294.91      274.84     21.79 o 
  -5  -1   1        0.15       19.30      7.39 o 
  -4  -1   1      104.16      196.60     15.04 o 
  -3  -1   1       60.24       68.46      7.67 o 
  -2  -1   1      666.59      662.30     19.66 o 
  -1  -1   1     1871.41     1774.78     40.59 o 
   0  -1   1      259.99      191.81      3.83 o 
   1  -1   1     4302.74     4620.97     56.58 o 
   2  -1   1       33.23       38.86      4.12 o 
   3  -1   1       53.69       51.24      5.74 o 
   4  -1   1      286.50      296.90     16.52 o 
   5  -1   1      105.68      110.89     11.75 o 
   6  -1   1        1.32       40.00      5.46 o 
   7  -1   1     1773.03     1774.27     20.48 o 
   8  -1   1       16.36       16.71      1.67 o 
   9  -1   1       28.96       30.33      2.24 o 
  -9   0   1       20.56       26.69      2.68 o 
  -8   0   1      548.80      554.57     10.39 o 
  -7   0   1      109.04      112.91      4.55 o 
  -6   0   1     1418.55     1477.91     48.87 o 
  -5   0   1      268.38      360.13     22.13 o 
  -4   0   1        7.43       33.17     12.77 o 
  -3   0   1     1419.66     1442.35     34.87 o 
  -2   0   1     2410.29     2350.16     49.06 o 
  -1   0   1      330.37      305.23      9.15 o 
   1   0   1      896.88      815.76     15.39 o 
   2   0   1     1307.98     1270.46     25.53 o 
   3   0   1     1663.86     1587.56     35.34 o 
   4   0   1        1.95       17.33      8.33 o 
   5   0   1      955.07      952.11     35.37 o 
   6   0   1      141.30      185.87     19.01 o 
   7   0   1     2868.09     2897.02     22.39 o 
   8   0   1       29.91       28.44      2.12 o 
   9   0   1       17.81       22.85      1.95 o 
  -9   1   1       46.59       49.26      4.49 o 
  -8   1   1       60.01       57.83      2.47 o 
  -7   1   1      263.69      281.97      7.26 o 
  -6   1   1        7.52       10.84      1.94 o 
  -5   1   1       58.07      117.42     13.29 o 
  -4   1   1      500.93      548.90     23.17 o 
  -3   1   1      206.61      218.25     12.43 o 
  -2   1   1        9.56       13.29      1.81 o 
  -1   1   1     3987.01     4308.99     43.05 o 
   0   1   1       78.04       64.50      3.52 o 
   1   1   1     2199.43     2070.41     27.84 o 
   2   1   1      217.13      230.74     11.07 o 
   3   1   1       21.08       27.52      4.92 o 
   4   1   1       33.23      103.48     10.70 o 
   5   1   1      386.69      398.74     23.44 o 
   6   1   1        8.52       10.54      3.84 o 
   7   1   1      259.88      236.61      6.13 o 
   8   1   1        8.02        7.74      1.27 o 
   9   1   1        0.04       -0.48      0.93 o 
  10   1   1        0.12        0.08      1.75 o 
  -9   2   1        2.94        5.22      1.04 o 
  -8   2   1       21.10       19.05      1.72 o 
  -7   2   1        7.30       13.61      1.50 o 
  -6   2   1      416.11      432.32     11.78 o 
  -5   2   1        6.96       12.13      2.61 o 
  -4   2   1       21.99       30.47      3.02 o 
  -3   2   1        0.73        0.28      0.86 o 
  -2   2   1     2640.87     2869.33     24.46 o 
  -1   2   1      255.83      265.14      6.37 o 
   0   2   1     3294.70     2839.14     25.87 o 
   1   2   1      368.75      320.82     10.14 o 
   2   2   1      567.79      546.24     17.55 o 
   3   2   1     1681.10     1822.76     40.03 o 
   4   2   1        0.78      221.05     16.58 o 
   5   2   1     1731.20     1979.10     54.79 o 
   6   2   1        8.80        2.60      3.71 o 
   7   2   1      289.90      272.19      9.02 o 
   8   2   1        0.22        0.04      1.38 o 
   9   2   1       17.42       23.06      2.68 o 
  10   2   1        0.54       -0.02      0.75 o 
  -8   3   1       21.80       20.40      1.62 o 
  -7   3   1       13.79       11.99      1.44 o 
  -6   3   1      230.20      226.08      6.26 o 
  -5   3   1       54.76       54.88      4.59 o 
  -4   3   1      202.76      197.89      8.00 o 
  -3   3   1     6655.86     7342.38     57.11 o 
  -2   3   1      199.95      202.06      4.73 o 
  -1   3   1      409.06      374.88      6.77 o 
   0   3   1     2237.77     1924.10     19.39 o 
   1   3   1     4692.11     4179.12     38.07 o 
   2   3   1     2678.39     2755.42     44.26 o 
   3   3   1     1161.48     1266.96     33.91 o 
   4   3   1      123.28      148.80     16.39 o 
   5   3   1      724.37      985.53     38.81 o 
   6   3   1       15.56       12.48      4.56 o 
   7   3   1        0.07       -0.66      1.17 o 
   8   3   1        8.00        6.74      1.43 o 
   9   3   1       41.38       45.14      3.54 o 
  10   3   1        0.43        0.21      0.77 o 
  -8   4   1       10.04       12.82      1.32 o 
  -7   4   1       26.06       26.89      2.16 o 
  -6   4   1      101.55      100.75      3.52 o 
  -5   4   1       88.80       77.52      3.41 o 
  -4   4   1     1287.00     1296.57     19.94 o 
  -3   4   1      603.21      784.99     13.60 o 
  -2   4   1      192.26      172.16      5.49 o 
  -1   4   1      618.18      612.39     14.12 o 
   0   4   1      157.99      124.13      3.95 o 
   1   4   1      109.73      132.49      4.73 o 
   2   4   1      221.39      272.19     13.14 o 
   3   4   1      235.84      259.65     15.50 o 
   4   4   1       44.87       48.96      8.27 o 
   5   4   1      657.48      712.24     33.62 o 
   6   4   1        3.57       -1.42      3.62 o 
   7   4   1       27.62       23.75      2.54 o 
   8   4   1        3.57        3.48      1.55 o 
   9   4   1      276.98      277.81     17.50 o 
  10   4   1        9.83        8.28      2.29 o 
  -8   5   1       29.92       23.85      2.83 o 
  -7   5   1        4.26        0.67      1.43 o 
  -6   5   1       37.98       34.16      2.41 o 
  -5   5   1       90.97       88.08      4.74 o 
  -4   5   1      113.58      132.02     13.79 o 
  -3   5   1      805.96      812.15     22.64 o 
  -2   5   1      110.28      100.99      7.14 o 
  -1   5   1       78.44       66.80      5.39 o 
   0   5   1       40.81       41.29      3.27 o 
   1   5   1     3970.31     4072.49     28.76 o 
   2   5   1        0.48        0.86      1.16 o 
   3   5   1       38.58       42.99      6.69 o 
   4   5   1        0.19       -0.83      2.70 o 
   5   5   1       64.51       83.47     12.00 o 
   6   5   1        8.37        1.68      3.16 o 
   7   5   1        0.23        1.26      1.33 o 
   8   5   1       23.07       21.01      7.11 o 
   9   5   1      398.37      341.46     13.63 o 
  10   5   1        1.55        3.67      1.80 o 
  -7   6   1        7.94        8.54      1.16 o 
  -6   6   1       22.74       21.23      1.90 o 
  -5   6   1       14.49       20.11      2.37 o 
  -4   6   1       37.89       55.19      3.13 o 
  -3   6   1        0.81       -3.31      3.51 o 
  -2   6   1       18.79       16.26      3.29 o 
  -1   6   1       44.71       34.62      4.39 o 
   0   6   1       86.64       88.76      6.61 o 
   1   6   1     3000.55     3153.61     34.72 o 
   2   6   1       63.84       70.67      5.18 o 
   3   6   1       58.71       24.14      5.21 o 
   4   6   1        1.43       -2.00      2.20 o 
   5   6   1      114.62      163.79     16.58 o 
   6   6   1        7.39        2.83      4.62 o 
   7   6   1        0.02        0.53      1.38 o 
   8   6   1       41.15       31.61      3.23 o 
   9   6   1       51.90       38.24      4.69 o 
  10   6   1        0.03        3.71      1.64 o 
  -7   7   1      201.59      205.58      4.12 o 
  -6   7   1       70.70       61.55      4.09 o 
  -5   7   1       75.45       66.37      3.33 o 
  -4   7   1       36.13       40.52      4.08 o 
  -3   7   1      463.51      441.80      7.88 o 
  -2   7   1       49.73       47.70      8.82 o 
  -1   7   1      126.67      121.38      8.70 o 
   0   7   1       39.83       48.51      6.02 o 
   1   7   1        0.48       12.28      4.26 o 
   2   7   1        3.09        1.70      2.44 o 
   3   7   1      668.25      709.24     26.58 o 
   4   7   1        0.61       -0.07      2.45 o 
   5   7   1      602.66      666.44     34.19 o 
   6   7   1        0.02        2.06      4.33 o 
   7   7   1       60.28       39.85      4.36 o 
   8   7   1      126.59      132.31     13.89 o 
   9   7   1       32.36       26.16      2.68 o 
  10   7   1        4.44        8.68      1.18 o 
  -6   8   1        7.65       18.15      1.31 o 
  -5   8   1       30.32       27.85      2.10 o 
  -4   8   1       30.13       29.63      1.98 o 
  -3   8   1     1114.96     1051.84     11.72 o 
  -1   8   1      723.12      636.36     32.81 o 
   0   8   1       15.49       16.03      6.02 o 
   1   8   1      134.32      117.33     10.66 o 
   2   8   1        0.06       -0.68      2.82 o 
   3   8   1      214.44      243.24     20.73 o 
   4   8   1        0.96       -5.79      5.00 o 
   5   8   1     1368.50     1482.05     51.10 o 
   6   8   1       22.11       14.94      1.94 o 
   7   8   1      221.97      192.15     10.51 o 
   8   8   1       13.59       21.94      4.00 o 
   9   8   1        9.36        6.27      2.63 o 
  10   8   1        0.58        0.96      0.94 o 
  -5   9   1      122.30      115.07      3.82 o 
  -4   9   1        0.59        1.77      1.44 o 
  -3   9   1      440.02      443.91      7.58 o 
  -1   9   1     1699.55     1570.87     13.93 o 
   0   9   1        3.08        1.78      2.70 o 
   1   9   1        0.05       -0.41      3.28 o 
   2   9   1        1.59        0.78      3.48 o 
   3   9   1        4.63        0.79      4.24 o 
   4   9   1        1.23       -2.73      4.26 o 
   5   9   1       11.69        9.71      2.79 o 
   6   9   1      540.46      546.87     11.86 o 
   7   9   1      247.48      226.02      7.20 o 
   8   9   1       17.55       60.94      5.91 o 
   9   9   1      207.59      200.98      9.82 o 
  10   9   1        0.90        1.42      0.85 o 
  -5  10   1      153.87      167.84      3.84 o 
  -4  10   1        2.54        5.41      1.22 o 
  -3  10   1       64.66       65.33      3.30 o 
  -2  10   1      134.27      113.48      3.86 o 
  -1  10   1     1607.21     1566.89     14.94 o 
   0  10   1        1.21        0.46      1.26 o 
   1  10   1        7.89        6.63      1.03 o 
   2  10   1        3.87        4.76      0.96 o 
   3  10   1      696.72      784.48      7.21 o 
   4  10   1       59.96       57.27      2.30 o 
   5  10   1      575.67      570.66     11.89 o 
   6  10   1       19.95       19.79      1.53 o 
   7  10   1       37.81       38.00      2.79 o 
   8  10   1       61.63       60.85      3.93 o 
   9  10   1       30.25       24.71      2.32 o 
  -4  11   1        3.38        8.40      1.35 o 
  -3  11   1       75.93       88.47      5.88 o 
  -2  11   1       14.16       13.41      1.54 o 
  -1  11   1      649.89      642.69      8.29 o 
   0  11   1       20.50       19.98      1.56 o 
   1  11   1       11.58        7.03      1.45 o 
   2  11   1        7.83        7.54      0.91 o 
   3  11   1       74.08       40.10      1.79 o 
   4  11   1       20.18       15.95      1.21 o 
   5  11   1       99.65       90.29      3.16 o 
   6  11   1        0.55        2.42      0.98 o 
   7  11   1       25.40       21.89      1.81 o 
   8  11   1       12.83       16.68      4.96 o 
   9  11   1      154.95      156.31      7.19 o 
  -3  12   1      118.09      121.64      4.42 o 
  -2  12   1        0.67        0.59      1.20 o 
  -1  12   1        8.92        6.49      1.43 o 
   0  12   1       30.53       35.52      2.24 o 
   1  12   1        3.99        1.02      1.30 o 
   2  12   1        2.26        0.15      1.11 o 
   3  12   1      504.93      455.28     10.44 o 
   4  12   1       31.60       24.93      1.51 o 
   5  12   1        0.37        1.73      0.95 o 
   6  12   1       15.76       87.56      3.04 o 
   7  12   1       76.02       82.73      3.67 o 
   8  12   1       19.71       20.71      3.56 o 
  -2  13   1        0.00        1.06      1.19 o 
  -1  13   1       51.21       58.16      2.45 o 
   0  13   1        0.00       -0.68      1.25 o 
   1  13   1      187.62      199.38      5.83 o 
   2  13   1       47.14       47.48      2.87 o 
   3  13   1        1.03        2.03      1.61 o 
   4  13   1        8.39        7.96      1.34 o 
   5  13   1        0.16        0.82      1.03 o 
   6  13   1        4.68       13.17      1.48 o 
   7  13   1       21.49       20.62      1.86 o 
   8  13   1        4.98        3.77      1.26 o 
   0  14   1        5.93        7.78      1.33 o 
   1  14   1        0.08       -0.59      1.10 o 
   2  14   1        0.34       -0.81      1.04 o 
   3  14   1       30.69       25.96      3.96 o 
   4  14   1       13.02       12.32      3.37 o 
   5  14   1        8.26        6.81      2.19 o 
   6  14   1        0.09        3.62      1.40 o 
   7  14   1        9.35       17.14      1.91 o 
   2  15   1        6.72        8.01      2.09 o 
   3  15   1        4.98        0.13      1.72 o 
   4  15   1       16.89       11.19      2.43 o 
   5  15   1        1.97        4.84      1.75 o 
  -6 -14   2       23.51       22.84      2.00 o 
  -5 -14   2        0.37        0.99      0.97 o 
  -4 -14   2        3.14       12.04      1.89 o 
  -3 -14   2      128.76      126.16      5.04 o 
  -2 -14   2       25.63       24.12      2.44 o 
  -1 -14   2       38.63       46.75      2.75 o 
   0 -14   2        0.79       -0.79      1.04 o 
  -7 -13   2       72.18       64.69      2.86 o 
  -6 -13   2       13.87        9.79      1.30 o 
  -5 -13   2        4.28        4.16      1.15 o 
  -4 -13   2        0.92        1.25      1.46 o 
  -3 -13   2        7.08        3.37      2.12 o 
  -2 -13   2       48.56       39.66      3.43 o 
  -1 -13   2       69.57       62.22      3.05 o 
   0 -13   2        0.93       -1.92      1.43 o 
   1 -13   2        1.72       -0.13      0.93 o 
  -8 -12   2       54.52       50.10      2.37 o 
  -7 -12   2      211.85      209.13      5.42 o 
  -6 -12   2        2.04        7.08      1.21 o 
  -5 -12   2      106.94       98.94      3.23 o 
  -4 -12   2       14.16       11.93      1.38 o 
  -3 -12   2       33.78       29.11      2.15 o 
  -2 -12   2       96.06      103.42      4.50 o 
  -1 -12   2      361.31      362.27     17.29 o 
   0 -12   2       58.94       70.34      3.78 o 
   1 -12   2       16.48       13.17      1.32 o 
   2 -12   2       23.30       24.54      2.92 o 
   3 -12   2       10.18       12.59      2.07 o 
  -8 -11   2        3.19        2.07      1.02 o 
  -7 -11   2      143.98      154.92      5.03 o 
  -6 -11   2       44.46       48.24      2.64 o 
  -5 -11   2       40.29       35.80      2.12 o 
  -4 -11   2      109.68      113.79      3.26 o 
  -3 -11   2      113.12       96.34      3.01 o 
  -2 -11   2       34.49       31.37      2.23 o 
  -1 -11   2      312.88      304.80      6.70 o 
   0 -11   2      235.22      233.49      6.48 o 
   1 -11   2       39.71       40.43      2.78 o 
   2 -11   2       22.86       21.81      1.73 o 
   3 -11   2        5.04       13.26      1.99 o 
   4 -11   2      342.76      372.07     10.93 o 
  -9 -10   2       14.96       15.91      1.33 o 
  -8 -10   2       17.08       12.32      1.51 o 
  -7 -10   2       18.82       17.77      3.80 o 
  -6 -10   2        1.23       39.34      4.50 o 
  -5 -10   2       61.49       62.06      2.55 o 
  -4 -10   2        2.03        2.89      0.96 o 
  -3 -10   2        1.02        3.77      0.97 o 
  -2 -10   2        0.01        1.54      0.94 o 
  -1 -10   2      151.27      142.86      3.37 o 
   0 -10   2        0.47       -0.21      0.87 o 
   1 -10   2        0.74       -0.26      1.57 o 
   3 -10   2      442.09      466.31     14.88 o 
   4 -10   2       23.41       18.34      3.02 o 
   5 -10   2        0.11        0.19      1.13 o 
  -9  -9   2       38.99       22.93      2.19 o 
  -8  -9   2        3.55        5.49      1.27 o 
  -7  -9   2        4.66        7.00      1.45 o 
  -6  -9   2       85.46       76.50      6.64 o 
  -5  -9   2     2798.61     2643.12     25.42 o 
  -4  -9   2       75.09       73.35      2.88 o 
  -3  -9   2       66.33       56.29      7.65 o 
  -2  -9   2       41.45       30.22      8.96 o 
  -1  -9   2        0.80        4.21      3.83 o 
   0  -9   2      220.09      212.11      4.83 o 
   1  -9   2      246.20      220.22      6.33 o 
   2  -9   2       67.21       75.34      3.61 o 
   3  -9   2      768.51      733.93     20.90 o 
   4  -9   2        2.20        4.25      1.50 o 
   5  -9   2       17.95       13.25      1.66 o 
  -9  -8   2       81.05       80.44      6.16 o 
  -8  -8   2      228.29      207.64      7.75 o 
  -7  -8   2      302.26      274.66     11.83 o 
  -6  -8   2       31.47       27.91      3.26 o 
  -5  -8   2       62.41       57.38      4.64 o 
  -4  -8   2        1.14        7.15      2.68 o 
  -3  -8   2       28.67       20.09      6.79 o 
  -2  -8   2        1.51        2.44      2.79 o 
  -1  -8   2       99.42       81.61     12.42 o 
   0  -8   2      111.43       85.18     12.76 o 
   1  -8   2     1531.37     1576.18     55.09 o 
   2  -8   2       44.09       42.96      2.50 o 
   3  -8   2       52.05       41.73      2.23 o 
   4  -8   2       21.29       20.66      2.60 o 
   5  -8   2       43.27       57.37      3.79 o 
   6  -8   2       30.34       35.84      2.00 o 
 -10  -7   2       49.40       70.31      4.93 o 
  -9  -7   2      146.85      138.89      8.32 o 
  -8  -7   2        0.43        0.56      1.98 o 
  -7  -7   2      170.43      152.46      6.14 o 
  -6  -7   2      251.55      220.71      7.09 o 
  -5  -7   2      388.10      451.76     29.12 o 
  -4  -7   2      896.35     1114.46     41.67 o 
  -3  -7   2        0.58        0.51      1.90 o 
  -2  -7   2      111.61       96.65      8.36 o 
  -1  -7   2     1673.04     1792.68     52.77 o 
   0  -7   2      187.55      169.23     16.55 o 
   1  -7   2        2.12       33.00      9.33 o 
   2  -7   2       76.86       71.95     12.13 o 
   3  -7   2        5.17        2.93      1.10 o 
   4  -7   2      490.27      457.17     15.52 o 
   5  -7   2      229.82      223.06     10.23 o 
   6  -7   2        8.87       14.88      2.23 o 
   7  -7   2       13.11        1.37      0.87 o 
 -10  -6   2       26.62       26.54      2.01 o 
  -9  -6   2       90.96       77.85      7.90 o 
  -8  -6   2       36.04       35.59      4.04 o 
  -7  -6   2      119.82      113.65     14.02 o 
  -6  -6   2        0.10        4.76      5.21 o 
  -5  -6   2      353.97      410.25     27.92 o 
  -4  -6   2     1338.35     1546.86     49.60 o 
  -3  -6   2       34.71       29.98      4.78 o 
  -2  -6   2      350.11      350.21     11.17 o 
  -1  -6   2     1021.99     1051.83     38.02 o 
   0  -6   2      948.56      965.57     34.48 o 
   1  -6   2      247.82      195.80     13.45 o 
   2  -6   2       84.88       79.14     11.44 o 
   3  -6   2       14.55       15.80      6.09 o 
   4  -6   2      699.74      721.16     12.36 o 
   5  -6   2      132.34      111.61      7.32 o 
   6  -6   2      315.64      279.60      7.41 o 
   7  -6   2       40.78       31.54      1.96 o 
 -10  -5   2      513.43      538.78     11.47 o 
  -9  -5   2      264.32      241.08      7.64 o 
  -8  -5   2       12.20       11.95      2.98 o 
  -7  -5   2        7.61        6.16      1.66 o 
  -6  -5   2      368.56      435.91     30.61 o 
  -5  -5   2       21.14       14.03      5.48 o 
  -4  -5   2      116.09      130.87     14.40 o 
  -3  -5   2      236.96      262.95     12.78 o 
  -2  -5   2       58.61       46.56      5.08 o 
  -1  -5   2        1.07       84.96      4.97 o 
   0  -5   2       17.08       14.24      2.86 o 
   1  -5   2      246.35      211.13      9.90 o 
   2  -5   2        2.11        2.25      1.64 o 
   3  -5   2       19.71       14.08      5.70 o 
   4  -5   2      132.98      163.64     17.53 o 
   5  -5   2      293.43      226.87      8.01 o 
   6  -5   2      225.52      202.65      6.60 o 
   7  -5   2        0.39        3.22      1.31 o 
   8  -5   2       13.36       10.52      1.35 o 
 -10  -4   2        2.58        2.12      1.11 o 
  -9  -4   2       43.89       42.50      3.38 o 
  -8  -4   2        1.93        1.00      1.63 o 
  -7  -4   2       78.41       78.45     12.85 o 
  -6  -4   2      342.59      356.22     27.75 o 
  -5  -4   2        0.02        3.63      3.54 o 
  -4  -4   2      248.41      306.68     20.94 o 
  -3  -4   2       19.08       38.75      9.25 o 
  -2  -4   2     2906.85     2971.56     38.32 o 
  -1  -4   2      597.83      549.38     14.09 o 
   0  -4   2      832.04      792.87     16.75 o 
   1  -4   2        4.04        5.79      1.96 o 
   2  -4   2      907.81      921.91     19.68 o 
   3  -4   2       29.04       37.26      3.35 o 
   4  -4   2      133.65      130.31      6.93 o 
   5  -4   2      132.43      129.76      4.40 o 
   6  -4   2      159.29      155.99      8.86 o 
   7  -4   2       21.14       17.38      2.38 o 
   8  -4   2        9.08       10.65      1.63 o 
 -10  -3   2       58.95       61.20      3.05 o 
  -9  -3   2        1.67        2.49      1.41 o 
  -8  -3   2       43.76       41.24      3.55 o 
  -7  -3   2       10.78        8.57      1.54 o 
  -6  -3   2       73.24       75.09     12.47 o 
  -5  -3   2       70.79       86.87     12.50 o 
  -4  -3   2     2189.64     2633.62     61.71 o 
  -3  -3   2     2234.57     2451.06     52.47 o 
  -2  -3   2     1395.18     1587.22     37.30 o 
  -1  -3   2      115.40      102.27      5.74 o 
   0  -3   2      354.67      283.50      8.16 o 
   1  -3   2       85.82       55.53      3.77 o 
   2  -3   2     1414.74     1493.92     26.58 o 
   3  -3   2        0.24        0.25      0.71 o 
   4  -3   2      188.23      183.60      7.78 o 
   5  -3   2       22.87       22.89      3.16 o 
   6  -3   2       22.96       31.19      2.67 o 
   7  -3   2       11.77       13.91      1.65 o 
   8  -3   2       38.13       35.26      2.29 o 
   9  -3   2      123.73      116.70      3.10 o 
 -10  -2   2       16.06       13.31      1.41 o 
  -9  -2   2       12.29       16.47      2.29 o 
  -8  -2   2      127.66      135.30      7.00 o 
  -7  -2   2       17.97       14.03      1.69 o 
  -6  -2   2      104.38      110.25     14.52 o 
  -5  -2   2      534.36      617.53     31.50 o 
  -4  -2   2      127.98      132.29     13.12 o 
  -3  -2   2       18.58       14.80      4.40 o 
  -2  -2   2      241.45      225.21      8.95 o 
  -1  -2   2     5894.07     5230.80     43.84 o 
   0  -2   2     2156.62     1727.22     53.42 o 
   1  -2   2      266.63      205.13      4.46 o 
   2  -2   2       22.24       45.47      1.96 o 
   3  -2   2      847.39      842.16     34.73 o 
   4  -2   2       66.78       55.71      5.56 o 
   5  -2   2      480.86      471.14     13.57 o 
   6  -2   2      108.70      171.02      4.62 o 
   7  -2   2       35.95       33.47      2.51 o 
   8  -2   2      108.94      112.41      4.27 o 
   9  -2   2       73.85       80.18      3.02 o 
  -9  -1   2       61.55       63.06      3.65 o 
  -8  -1   2      145.83      135.85      4.35 o 
  -7  -1   2     2874.92     2833.39     35.77 o 
  -6  -1   2      235.59      230.10     20.04 o 
  -5  -1   2       47.61       47.45      8.61 o 
  -4  -1   2      649.97      696.45     29.41 o 
  -3  -1   2      207.43      214.29     13.87 o 
  -2  -1   2     3723.75     3427.35     51.46 o 
  -1  -1   2     2308.40     2102.71     22.57 o 
   0  -1   2        0.05        0.77      0.92 o 
   1  -1   2    14522.48    14508.18     79.37 o 
   2  -1   2     1614.82     1413.47     28.86 o 
   3  -1   2      834.46      793.75     24.58 o 
   4  -1   2      490.89      508.75     22.76 o 
   5  -1   2      424.99      388.87     22.41 o 
   6  -1   2       25.65       29.87      3.01 o 
   7  -1   2        3.47        6.33      1.79 o 
   8  -1   2      501.19      473.92      8.05 o 
   9  -1   2       49.98       50.32      2.62 o 
  -9   0   2        0.92        1.84      1.42 o 
  -8   0   2        1.38        1.32      0.93 o 
  -7   0   2     2108.81     2084.48     16.33 o 
  -6   0   2      440.51      486.02     28.73 o 
  -5   0   2      400.34      422.54     24.54 o 
  -4   0   2     1470.50     1584.96     43.72 o 
  -3   0   2      951.05      934.50     28.78 o 
  -2   0   2     2140.40     2010.50     35.75 o 
  -1   0   2     4760.10     4170.33     49.59 o 
   0   0   2     3210.05     3216.38     45.19 o 
   1   0   2     4243.15     3853.93     46.47 o 
   2   0   2     1266.38     1168.90     26.25 o 
   3   0   2     1430.60     1367.64     33.54 o 
   4   0   2     1562.64     1443.84     40.44 o 
   5   0   2      359.09      387.87     23.23 o 
   6   0   2        0.36       38.40     14.52 o 
   7   0   2     1082.47     1112.70     15.03 o 
   8   0   2      958.18      994.47     15.55 o 
   9   0   2       84.58       79.06      3.43 o 
  -9   1   2       12.67       11.19      2.50 o 
  -8   1   2      495.71      487.21      7.17 o 
  -7   1   2       28.70       33.03      1.96 o 
  -6   1   2      399.13      381.58      7.10 o 
  -5   1   2      360.02      365.70     21.57 o 
  -4   1   2      828.77      934.67     31.88 o 
  -3   1   2      617.12      648.74     22.92 o 
  -2   1   2     1748.10     1647.69     30.76 o 
  -1   1   2    12571.14    13453.52    117.20 o 
   0   1   2        9.49        3.24      0.97 o 
   1   1   2     2543.29     2382.77     21.23 o 
   2   1   2     3091.97     2844.70     44.73 o 
   3   1   2      155.15      153.92     11.39 o 
   4   1   2      495.65      526.55     24.13 o 
   5   1   2      378.74      367.08     22.96 o 
   6   1   2      337.32      317.21     23.79 o 
   7   1   2     2313.84     2252.85     33.04 o 
   8   1   2      228.98      236.45      5.88 o 
   9   1   2      113.10      116.30      4.24 o 
  10   1   2       67.19       72.74      5.25 o 
  -9   2   2        7.58        8.13      1.17 o 
  -8   2   2      533.48      522.92      9.19 o 
  -7   2   2       39.35       47.19      2.40 o 
  -6   2   2       25.70       28.43      2.06 o 
  -5   2   2      408.12      422.99     14.92 o 
  -4   2   2      104.22      115.28      5.72 o 
  -3   2   2     1147.09     1295.01     17.77 o 
  -2   2   2      168.09      200.98      5.40 o 
  -1   2   2      181.66      149.16      3.47 o 
   0   2   2     1862.23     1536.29     51.56 o 
   1   2   2     5462.02     4811.95    119.09 o 
   2   2   2      212.79      213.20     11.32 o 
   3   2   2      194.35      269.60     16.00 o 
   4   2   2     1333.08     1409.41     40.84 o 
   5   2   2      145.58      157.64     15.35 o 
   6   2   2      257.80      246.75     21.41 o 
   7   2   2       75.61       74.62      5.19 o 
   8   2   2       15.67       20.35      2.74 o 
   9   2   2        2.32        0.94      1.24 o 
  10   2   2       14.18       12.16      1.28 o 
  -8   3   2      125.59      119.67      4.91 o 
  -7   3   2       30.38       27.38      1.77 o 
  -6   3   2        7.91        9.30      2.12 o 
  -5   3   2       37.56       45.20      5.00 o 
  -4   3   2       25.37       17.50      2.39 o 
  -3   3   2        2.38        6.64      1.39 o 
  -2   3   2      859.94     1072.90     10.67 o 
  -1   3   2      165.13      133.87      3.21 o 
   0   3   2      777.61      640.15     14.21 o 
   1   3   2      647.65      643.03     12.47 o 
   2   3   2     3625.05     3905.44     57.31 o 
   3   3   2      996.68     1109.04     32.28 o 
   4   3   2      756.96      905.71     33.38 o 
   5   3   2      349.87      416.36     25.33 o 
   6   3   2      260.98      216.28     20.78 o 
   7   3   2      133.35      140.64      4.73 o 
   8   3   2       68.65       78.77      3.79 o 
   9   3   2       31.33       31.92      3.12 o 
  10   3   2       11.45       14.08      1.76 o 
  -8   4   2        0.82        7.63      1.33 o 
  -7   4   2        5.69        5.89      1.12 o 
  -6   4   2      101.16       98.84      3.65 o 
  -5   4   2      130.30      134.75      3.95 o 
  -4   4   2      232.29      252.48      9.68 o 
  -3   4   2        0.85       13.98      1.80 o 
  -2   4   2      453.00      444.83      9.69 o 
  -1   4   2       14.02       12.72      1.56 o 
   0   4   2      168.94      159.93      4.60 o 
   1   4   2     2271.50     2069.63     28.72 o 
   2   4   2     1591.43     1793.85     26.33 o 
   3   4   2      231.48      256.41     15.65 o 
   4   4   2        6.22        3.36      2.98 o 
   5   4   2       90.99      102.81     13.07 o 
   6   4   2      376.93      435.52     29.93 o 
   7   4   2       30.28       31.91      3.42 o 
   8   4   2        2.10        4.99      1.52 o 
   9   4   2       13.36       10.56      1.89 o 
  10   4   2       38.26       47.19      2.80 o 
  -8   5   2        0.08       -0.05      1.06 o 
  -7   5   2        0.93        0.69      1.09 o 
  -6   5   2      556.02      510.88     11.93 o 
  -5   5   2      507.85      434.88      8.22 o 
  -4   5   2       31.14       80.96     11.87 o 
  -3   5   2        5.07        0.98      2.39 o 
  -2   5   2       15.08        8.78      3.13 o 
  -1   5   2      450.28      417.14     12.53 o 
   0   5   2       71.31       56.85      3.53 o 
   1   5   2       36.49       45.12      3.57 o 
   2   5   2       48.41       35.01      3.94 o 
   3   5   2      240.61      210.27     14.73 o 
   4   5   2       88.12       76.02     10.28 o 
   5   5   2       22.27       21.09      6.65 o 
   6   5   2      233.34      290.61     24.75 o 
   7   5   2        0.01        0.37      1.89 o 
   8   5   2        0.13        0.24      1.39 o 
   9   5   2       13.73       12.92      3.45 o 
  10   5   2        4.89        6.64      1.95 o 
  -7   6   2       48.94       41.82      4.23 o 
  -6   6   2      148.38      143.83      8.26 o 
  -5   6   2       37.72       40.74      2.90 o 
  -4   6   2      141.52      268.84      7.76 o 
  -3   6   2       44.69       47.48      9.10 o 
  -2   6   2        5.53        7.48      4.30 o 
  -1   6   2      349.89      323.49     20.22 o 
   0   6   2       52.54      123.99     10.33 o 
   1   6   2     1013.55     1378.70     28.28 o 
   2   6   2     1196.43     1294.29     24.01 o 
   3   6   2      274.08      264.21     16.67 o 
   4   6   2        1.61        2.36      3.63 o 
   5   6   2       36.18       43.88      8.88 o 
   6   6   2      287.12      295.92     25.21 o 
   7   6   2       28.71       20.91      2.94 o 
   8   6   2       28.44       22.15      2.85 o 
   9   6   2       43.67       40.65      9.88 o 
  10   6   2       22.95       15.36      2.55 o 
  -7   7   2       13.74        8.20      1.26 o 
  -6   7   2       84.05       97.53      3.27 o 
  -5   7   2      138.26      160.45      6.43 o 
  -4   7   2      197.71      201.59      5.88 o 
  -3   7   2       32.26       32.47      2.27 o 
  -2   7   2      387.00      342.02     23.82 o 
  -1   7   2        2.93        9.41      4.74 o 
   0   7   2       10.83       34.60      7.40 o 
   1   7   2     3094.16     3211.11     41.08 o 
   2   7   2      162.77      194.19     11.56 o 
   3   7   2        7.62        7.00      3.14 o 
   4   7   2      128.68      107.74     12.37 o 
   5   7   2        0.78       -3.07      2.99 o 
   6   7   2        4.80        2.34      1.92 o 
   7   7   2        9.07        3.03      2.19 o 
   8   7   2      549.44      503.73     11.76 o 
   9   7   2        3.76        8.35      1.75 o 
  10   7   2       32.89       26.23      2.96 o 
  -6   8   2        6.94       17.75      1.48 o 
  -5   8   2       85.17       99.55      3.83 o 
  -4   8   2       74.02       66.50      3.28 o 
  -3   8   2       90.08       89.69      2.98 o 
  -2   8   2     1037.65      992.44      9.75 o 
  -1   8   2      769.47      717.61     35.84 o 
   0   8   2      245.20      233.03     20.22 o 
   1   8   2       26.20       11.67      5.50 o 
   2   8   2      155.97      149.96     11.26 o 
   3   8   2      211.45      199.79     19.52 o 
   4   8   2       50.32       64.13      9.65 o 
   5   8   2       61.57       64.87     11.23 o 
   6   8   2      915.88      885.76     68.40 o 
   7   8   2       58.22       54.52      6.22 o 
   8   8   2       74.87       74.18      6.46 o 
   9   8   2        0.88        3.38      2.37 o 
  10   8   2       12.23       18.12      2.47 o 
  -5   9   2        2.85        2.99      0.75 o 
  -4   9   2       44.17       44.08      3.24 o 
  -3   9   2      753.15      711.48     11.38 o 
  -2   9   2      947.23      918.48     11.36 o 
  -1   9   2      162.89      231.07      5.95 o 
   0   9   2      148.73      148.60     17.07 o 
   1   9   2        1.93        6.08      3.40 o 
   2   9   2        1.75        4.70      4.47 o 
   3   9   2       27.74       51.44     10.69 o 
   4   9   2        0.15        7.36      6.44 o 
   5   9   2      782.21      801.00     11.48 o 
   6   9   2     1019.06     1031.49     21.16 o 
   7   9   2        4.17       22.39      2.80 o 
   8   9   2      292.43      281.92     12.34 o 
   9   9   2        5.38       30.87      4.06 o 
  10   9   2        2.51        2.96      1.39 o 
  -5  10   2        0.62        1.63      0.65 o 
  -4  10   2        9.11       11.35      1.18 o 
  -3  10   2      147.17      140.42      4.12 o 
  -1  10   2      213.20      214.34      4.90 o 
   0  10   2      570.62      548.92      7.70 o 
   1  10   2        9.34        6.34      1.33 o 
   2  10   2      161.58      154.48      3.37 o 
   3  10   2       27.39       38.02      1.95 o 
   4  10   2      705.78      711.97      8.34 o 
   5  10   2      895.54      902.22     12.25 o 
   6  10   2        3.52        5.24      1.24 o 
   7  10   2       16.70       21.33      2.16 o 
   8  10   2        0.28        4.25      4.10 o 
   9  10   2        1.45        3.64      1.47 o 
  -4  11   2       25.63       34.03      1.55 o 
  -3  11   2      205.15      178.29      4.81 o 
  -2  11   2        6.98       12.52      1.86 o 
  -1  11   2      294.82      287.46      5.69 o 
   0  11   2      115.17      112.48      3.40 o 
   1  11   2        2.29        0.78      1.17 o 
   2  11   2      238.24      232.40      4.81 o 
   3  11   2       15.12       12.22      1.12 o 
   4  11   2        1.20        1.33      0.93 o 
   5  11   2        1.43        6.16      1.45 o 
   6  11   2        1.75        2.16      0.84 o 
   7  11   2        0.01        1.17      1.04 o 
   8  11   2      126.95      120.67      5.13 o 
   9  11   2        1.88        4.00      1.13 o 
  -3  12   2        2.04        2.92      1.13 o 
  -2  12   2        2.25        2.26      1.14 o 
  -1  12   2        0.98        2.57      1.06 o 
   0  12   2       44.39       46.24      1.84 o 
   1  12   2        7.50        3.71      1.13 o 
   2  12   2       55.91       38.95      2.33 o 
   3  12   2       71.90       61.87      2.31 o 
   4  12   2        7.46        6.70      1.10 o 
   5  12   2        3.14        3.14      0.95 o 
   6  12   2      442.95      455.54      7.76 o 
   7  12   2        0.29        7.60      1.27 o 
   8  12   2       82.17       71.33      4.07 o 
  -2  13   2        8.84        8.01      1.23 o 
  -1  13   2        0.03        0.39      0.88 o 
   0  13   2      515.70      543.43     10.15 o 
   1  13   2        2.85        5.05      0.95 o 
   2  13   2       25.76       20.44      1.75 o 
   3  13   2       68.64       53.85      2.61 o 
   4  13   2        2.30        2.18      1.07 o 
   5  13   2        0.04        0.67      0.88 o 
   6  13   2       62.61       62.08      2.65 o 
   7  13   2        1.99        2.68      1.53 o 
   8  13   2        4.80        7.46      1.55 o 
   0  14   2      154.51      198.14      4.86 o 
   1  14   2       16.98       18.04      1.92 o 
   2  14   2       60.76       39.12      2.69 o 
   3  14   2        5.53        5.22      0.98 o 
   4  14   2        1.91        3.75      1.39 o 
   5  14   2        0.37        0.81      1.23 o 
   6  14   2       11.66        8.37      1.31 o 
   7  14   2        0.73        1.10      1.08 o 
   2  15   2       26.41       23.12      1.64 o 
   3  15   2        0.03       -1.16      2.05 o 
   4  15   2        1.70        2.82      1.00 o 
   5  15   2        1.45       -0.70      3.39 o 
  -5 -14   3        8.24        4.62      1.24 o 
  -4 -14   3       62.09       61.57      2.42 o 
  -3 -14   3       10.24       10.75      1.78 o 
  -2 -14   3      341.53      305.32     18.84 o 
  -1 -14   3       83.33       80.60      9.04 o 
  -7 -13   3        0.67        1.80      0.81 o 
  -6 -13   3       20.57       19.49      1.72 o 
  -5 -13   3       52.27       58.03      3.00 o 
  -4 -13   3       18.63       15.09      1.81 o 
  -3 -13   3       10.19        9.66      1.59 o 
  -2 -13   3       11.78       11.67      1.61 o 
  -1 -13   3       88.35       88.15      4.80 o 
   0 -13   3       73.36       61.52      3.39 o 
   1 -13   3       81.80       74.14      3.65 o 
  -8 -12   3        7.67        9.00      1.38 o 
  -7 -12   3       19.91       18.21      1.45 o 
  -6 -12   3       55.29       53.61      2.24 o 
  -5 -12   3      180.02      196.10      4.69 o 
  -4 -12   3      169.11      150.27      4.03 o 
  -3 -12   3       54.62       37.15      2.37 o 
  -2 -12   3      452.44      462.56     12.29 o 
  -1 -12   3       26.37       27.39      2.44 o 
   0 -12   3       29.16       24.53      2.95 o 
   1 -12   3       18.98       11.93      3.94 o 
   2 -12   3        0.02        0.63      0.95 o 
  -8 -11   3        9.83        7.93      1.23 o 
  -7 -11   3        8.07       11.89      1.38 o 
  -6 -11   3       48.50       77.30      3.21 o 
  -5 -11   3      328.29      343.56      6.03 o 
  -4 -11   3      874.97      827.86      9.68 o 
  -3 -11   3      254.68      205.16      4.79 o 
  -2 -11   3       72.72       77.47      3.33 o 
  -1 -11   3       55.03       65.89      2.52 o 
   0 -11   3        7.26        8.75      1.63 o 
   1 -11   3        0.13        2.94      1.65 o 
   2 -11   3       16.61       18.01      1.89 o 
   3 -11   3        0.95        3.42      1.53 o 
   4 -11   3      246.70      345.94     10.10 o 
  -9 -10   3        6.73        4.95      1.08 o 
  -8 -10   3       16.63       14.35      1.49 o 
  -7 -10   3       13.91       12.57      1.67 o 
  -6 -10   3       53.37       46.14      3.03 o 
  -5 -10   3      427.05      420.13      6.67 o 
  -4 -10   3      459.89      437.81     10.29 o 
  -3 -10   3        0.33        2.07      1.03 o 
  -2 -10   3       24.23       30.42      1.91 o 
  -1 -10   3       70.33       59.08      2.44 o 
   0 -10   3      215.45      204.27      4.58 o 
   1 -10   3        0.99        0.12      2.43 o 
   2 -10   3      720.10      783.13     14.54 o 
   3 -10   3      374.81      376.69      8.84 o 
   4 -10   3        2.03        1.18      1.37 o 
  -9  -9   3        6.64        4.65      1.52 o 
  -8  -9   3        2.58        5.01      1.46 o 
  -7  -9   3       30.69       25.10      2.71 o 
  -6  -9   3      720.56      677.78     19.08 o 
  -5  -9   3      208.61      192.54     10.15 o 
  -4  -9   3        6.57        8.68      2.90 o 
  -3  -9   3        9.13       14.08      1.45 o 
  -2  -9   3       17.85       12.10      1.67 o 
  -1  -9   3      100.69       97.38      4.56 o 
   0  -9   3      612.08      539.28      6.34 o 
   1  -9   3     1405.33     1260.81     15.66 o 
   2  -9   3      263.02      522.30     11.84 o 
   3  -9   3      350.27      370.37      7.79 o 
   4  -9   3      172.05      147.71      9.74 o 
   5  -9   3        4.87        6.38      1.29 o 
  -9  -8   3        0.22        8.25      2.39 o 
  -8  -8   3       11.87       28.30      4.33 o 
  -7  -8   3      292.78      296.23     10.39 o 
  -6  -8   3     1383.69     1292.41     26.31 o 
  -5  -8   3        0.06       -0.07      2.32 o 
  -4  -8   3       45.35       61.45     10.00 o 
  -3  -8   3        2.08        0.58      3.69 o 
  -2  -8   3       92.44       75.96     13.50 o 
  -1  -8   3        7.04       -0.95      3.18 o 
   0  -8   3      357.91      344.12     26.11 o 
   1  -8   3     1169.27     1316.42     52.57 o 
   2  -8   3       72.33       87.24      4.32 o 
   3  -8   3        7.35        3.67      1.15 o 
   4  -8   3        1.35        1.17      1.28 o 
   5  -8   3        1.66        2.06      1.62 o 
   6  -8   3       41.49       47.75      2.72 o 
  -9  -7   3       37.50       64.03      5.63 o 
  -8  -7   3      200.23      181.66     10.33 o 
  -7  -7   3      185.29      155.63      9.74 o 
  -6  -7   3        7.07        5.52      1.31 o 
  -5  -7   3       17.33       15.46      5.68 o 
  -4  -7   3      482.64      601.05     32.09 o 
  -3  -7   3      219.75      228.39     11.95 o 
  -2  -7   3       77.34       59.29      6.93 o 
  -1  -7   3      686.70      707.98     35.00 o 
   0  -7   3      250.07      261.20     21.24 o 
   1  -7   3     1100.94     1035.88     44.00 o 
   2  -7   3       27.54       24.00      7.44 o 
   3  -7   3      297.97      309.99      8.09 o 
   4  -7   3       42.43       43.12      3.19 o 
   5  -7   3       38.09       41.24      4.57 o 
   6  -7   3        6.67        6.76      1.52 o 
   7  -7   3       90.87       86.29      3.33 o 
 -10  -6   3       42.39       57.41      4.31 o 
  -9  -6   3       16.62       12.13      1.87 o 
  -8  -6   3        0.30        0.65      1.90 o 
  -7  -6   3        0.05       -1.23      2.16 o 
  -6  -6   3      125.66      118.08     21.91 o 
  -5  -6   3      292.56      317.42     25.26 o 
  -4  -6   3        3.77        7.00      4.60 o 
  -3  -6   3       19.59       33.98      5.23 o 
  -2  -6   3      438.86      443.26     13.80 o 
  -1  -6   3      247.74      284.64     20.32 o 
   0  -6   3      104.94      244.41     19.64 o 
   1  -6   3      540.47      534.70     29.45 o 
   2  -6   3      160.92      133.63     15.62 o 
   3  -6   3      141.81      150.31     17.65 o 
   4  -6   3      387.33      416.82     11.53 o 
   5  -6   3        0.97        6.34      1.73 o 
   6  -6   3        3.24        3.21      2.39 o 
   7  -6   3      187.85      171.15      5.48 o 
 -10  -5   3        0.57       11.51      1.45 o 
  -9  -5   3       30.68       28.80      2.73 o 
  -8  -5   3       48.15       38.82      3.33 o 
  -7  -5   3        1.25       -0.05      1.61 o 
  -6  -5   3       22.47       27.71      8.68 o 
  -5  -5   3      303.80      343.67     25.98 o 
  -4  -5   3     1587.84     1800.82     54.77 o 
  -3  -5   3      403.02      415.41     16.93 o 
  -2  -5   3     1227.60     1226.68     30.61 o 
  -1  -5   3     1147.19     1092.28     23.01 o 
   0  -5   3       10.55        8.20      3.70 o 
   1  -5   3      134.60      122.16     12.97 o 
   2  -5   3      521.77      514.17     28.35 o 
   3  -5   3      160.11      160.95     17.22 o 
   4  -5   3      279.82      266.75     10.05 o 
   5  -5   3        4.94        0.77      1.04 o 
   6  -5   3       31.31       23.64      2.58 o 
   7  -5   3       83.97       65.80      3.89 o 
   8  -5   3        7.11        3.68      0.95 o 
 -10  -4   3       31.82       18.36      1.70 o 
  -9  -4   3       21.08       19.95      2.42 o 
  -8  -4   3      337.83      322.88      9.67 o 
  -7  -4   3       19.39       16.56      5.57 o 
  -6  -4   3        6.76       11.63      6.30 o 
  -5  -4   3        1.34        0.62      3.53 o 
  -4  -4   3     4864.10     5414.88     98.35 o 
  -3  -4   3     1106.89     1164.65     28.37 o 
  -1  -4   3      391.67      354.25      9.26 o 
   0  -4   3       48.56       40.44      3.91 o 
   1  -4   3     1269.74     1228.05     37.86 o 
   2  -4   3      590.54      577.50     27.72 o 
   3  -4   3     1012.36     1279.36     46.02 o 
   4  -4   3      174.34      185.53     19.22 o 
   5  -4   3      226.39      205.61      5.39 o 
   6  -4   3      149.35      132.62      6.00 o 
   7  -4   3       11.05       15.76      3.06 o 
   8  -4   3       38.32       39.38      2.77 o 
 -10  -3   3       90.79       86.14      3.36 o 
  -9  -3   3       46.60       42.11      3.24 o 
  -8  -3   3       13.32       13.10      2.22 o 
  -7  -3   3      157.01      147.64      5.98 o 
  -6  -3   3        0.31        5.94      5.67 o 
  -5  -3   3      391.43      502.22     30.64 o 
  -4  -3   3       37.97       28.71      7.25 o 
  -3  -3   3      141.50      280.11     18.96 o 
  -2  -3   3        1.36        8.17      3.57 o 
  -1  -3   3        1.12        2.65      1.30 o 
   0  -3   3       54.47       40.09      3.63 o 
   1  -3   3     1374.72     1254.47     22.16 o 
   2  -3   3     1905.63     2274.75     52.90 o 
   3  -3   3      629.01      678.75     48.02 o 
   4  -3   3      629.64      656.43     14.81 o 
   5  -3   3      298.62      289.20     10.72 o 
   6  -3   3      179.77      191.61      5.62 o 
   7  -3   3        0.08        5.00      2.20 o 
   8  -3   3       14.62       27.34      2.84 o 
  -9  -2   3        2.88        3.23      1.34 o 
  -8  -2   3      295.88      335.77      9.75 o 
  -7  -2   3       63.64       58.81      3.84 o 
  -6  -2   3      534.07      568.03     33.93 o 
  -5  -2   3      932.77     1237.34     47.08 o 
  -4  -2   3        7.42       21.92      7.11 o 
  -3  -2   3       59.51      178.32     15.36 o 
  -2  -2   3     2408.48     2327.91     44.18 o 
  -1  -2   3      115.74       93.89      5.52 o 
   0  -2   3      180.92      143.26      6.29 o 
   1  -2   3     2170.05     2009.56     33.79 o 
   2  -2   3      792.26      803.69     15.97 o 
   3  -2   3       11.29       15.99      1.99 o 
   4  -2   3      200.42      211.35      7.86 o 
   5  -2   3       45.28       37.08      3.69 o 
   6  -2   3        7.93        6.34      1.15 o 
   7  -2   3      103.30       91.86      3.51 o 
   8  -2   3       25.16       27.13      2.64 o 
   9  -2   3       12.42       10.56      1.13 o 
  -9  -1   3       35.03       37.91      2.75 o 
  -8  -1   3       83.68       85.03      5.27 o 
  -7  -1   3      110.62      111.66      4.53 o 
  -6  -1   3       88.67       87.99     13.03 o 
  -5  -1   3       78.52       80.62     11.64 o 
  -4  -1   3        2.00        4.25      3.18 o 
  -3  -1   3       27.50       22.80      5.06 o 
  -2  -1   3     1106.94     1051.07     28.74 o 
  -1  -1   3     1491.77     1334.21     19.28 o 
   0  -1   3     6775.56     5964.71     46.82 o 
   1  -1   3    16434.00    16103.56    101.73 o 
   2  -1   3      101.25       85.10      2.87 o 
   3  -1   3      418.77      422.21     12.42 o 
   4  -1   3      603.33      597.57     25.82 o 
   5  -1   3        4.34        8.42      6.48 o 
   6  -1   3        0.70       52.02      3.68 o 
   7  -1   3       49.59       50.65      2.70 o 
   8  -1   3        8.98        9.79      1.34 o 
   9  -1   3       18.50       17.59      1.65 o 
  -9   0   3        4.13        5.83      1.95 o 
  -8   0   3      165.79      159.89      5.18 o 
  -7   0   3     1024.42      977.67      9.70 o 
  -6   0   3      434.30      412.17      8.00 o 
  -5   0   3        2.27        6.95      3.17 o 
  -4   0   3       70.29       86.13     10.77 o 
  -3   0   3       90.22       94.16      9.34 o 
  -2   0   3      576.41      523.87     19.39 o 
  -1   0   3     9469.42     8530.93     59.93 o 
   0   0   3      101.85       95.99      4.25 o 
   1   0   3     6607.97     5745.12    126.04 o 
   2   0   3     1121.20      950.18     36.07 o 
   3   0   3      141.57      127.66     10.91 o 
   4   0   3       54.98       49.63      9.54 o 
   5   0   3        1.44       50.20      8.80 o 
   6   0   3     1384.58     1240.03     46.85 o 
   7   0   3        5.87        6.14      1.24 o 
   8   0   3      414.59      422.33     10.58 o 
   9   0   3       47.14       43.17      2.81 o 
  -9   1   3        2.70        1.11      1.27 o 
  -8   1   3      263.57      292.62      8.32 o 
  -7   1   3     1025.47     1023.30     11.18 o 
  -6   1   3        5.07       10.18      1.17 o 
  -5   1   3        7.67       16.38      5.88 o 
  -4   1   3      314.60      349.26     20.46 o 
  -3   1   3      854.24      901.65     20.25 o 
  -2   1   3       82.78       79.67      7.26 o 
  -1   1   3    13929.27    14691.19    135.65 o 
   0   1   3     7162.19     6213.98     44.33 o 
   1   1   3     1164.88     1026.36     15.66 o 
   2   1   3     1822.68     1722.10     36.48 o 
   3   1   3       13.52        9.95      3.46 o 
   4   1   3       41.86      144.20     13.68 o 
   5   1   3       46.75       57.85      9.97 o 
   6   1   3      292.08      239.29     21.30 o 
   7   1   3       47.74       46.87      2.81 o 
   8   1   3       78.23       95.00      4.41 o 
   9   1   3        1.55        3.07      1.01 o 
  10   1   3       13.87       12.93      2.22 o 
  -9   2   3       16.61       22.24      2.58 o 
  -8   2   3      474.14      446.27     10.07 o 
  -7   2   3       97.93       97.51      3.34 o 
  -6   2   3       29.26       58.27      3.34 o 
  -5   2   3       78.16       78.50      6.40 o 
  -4   2   3      304.27      336.37     11.47 o 
  -3   2   3       62.96       91.37      4.00 o 
  -2   2   3      567.12      649.31     10.72 o 
  -1   2   3     2894.86     2756.08     60.75 o 
   0   2   3       72.80       68.25      3.46 o 
   1   2   3      109.36       88.02      4.66 o 
   2   2   3      617.95      546.85     20.22 o 
   3   2   3       13.62       10.80      3.81 o 
   4   2   3        0.47        7.49      4.89 o 
   5   2   3      269.42      288.87     21.29 o 
   6   2   3      293.70      254.40     22.24 o 
   7   2   3       10.65        8.10      1.22 o 
   8   2   3      142.31      162.04      6.94 o 
   9   2   3       74.43       86.18      4.75 o 
  10   2   3       80.99       76.48      3.59 o 
  -8   3   3       76.49       77.95      3.88 o 
  -6   3   3      251.26      244.31      5.28 o 
  -5   3   3      109.45      105.88      4.30 o 
  -4   3   3      482.38      512.72     15.42 o 
  -3   3   3     1173.45     1267.85     22.47 o 
  -2   3   3     1939.89     2305.80     19.11 o 
  -1   3   3     1688.48     1456.94     33.48 o 
   0   3   3      397.15      369.68     16.14 o 
   1   3   3       29.36       26.62      3.04 o 
   2   3   3     3853.95     3778.09     39.24 o 
   3   3   3      470.76      709.59     27.71 o 
   4   3   3     1511.98     1783.56     48.99 o 
   5   3   3       23.99       39.67      8.61 o 
   6   3   3       66.88       52.47     10.99 o 
   7   3   3       32.75       29.71      2.36 o 
   8   3   3       33.80       28.84      2.40 o 
   9   3   3      146.71      140.75      6.03 o 
  10   3   3       29.27       36.46      2.51 o 
  -8   4   3       46.61       52.65      2.88 o 
  -7   4   3       20.99       48.93      3.14 o 
  -6   4   3      227.79      214.02      5.38 o 
  -5   4   3      388.13      368.33      6.58 o 
  -4   4   3      407.12      418.55     12.78 o 
  -3   4   3     1167.21     1433.42     22.30 o 
  -2   4   3      338.12      341.27     19.36 o 
  -1   4   3     1476.51     1388.59     52.15 o 
   0   4   3      133.96      119.08      6.55 o 
   1   4   3      162.99      178.76      6.81 o 
   2   4   3      853.00     1316.18     30.40 o 
   3   4   3     2799.79     2976.08     58.45 o 
   4   4   3     2812.62     3309.85     69.79 o 
   5   4   3      105.61      121.06     14.66 o 
   6   4   3       40.57       40.26     10.33 o 
   7   4   3       42.54       42.50      2.94 o 
   8   4   3      206.08      189.57      5.96 o 
   9   4   3       86.34       85.82      4.60 o 
  10   4   3        1.56       -0.68      0.96 o 
  -7   5   3       21.92       19.99      2.07 o 
  -6   5   3       36.04       25.05      1.81 o 
  -5   5   3       15.39       29.37      2.43 o 
  -4   5   3       40.24       94.35     13.19 o 
  -3   5   3       46.21       54.80     10.58 o 
  -2   5   3       10.99        6.54      3.53 o 
  -1   5   3      169.25      152.97     13.19 o 
   0   5   3       25.09       24.41      3.26 o 
   1   5   3      601.38      585.36     13.40 o 
   2   5   3      137.89      140.64      7.93 o 
   3   5   3        9.08        6.30      3.05 o 
   4   5   3       45.46       74.78     10.51 o 
   5   5   3      296.36      298.97     23.11 o 
   6   5   3      371.29      385.88     28.99 o 
   7   5   3       52.41       55.14      5.06 o 
   8   5   3       54.74       49.86      5.32 o 
   9   5   3      355.24      348.59      9.42 o 
  10   5   3        8.98       12.21      2.49 o 
  -7   6   3      278.11      251.95     10.07 o 
  -6   6   3       50.99       47.01      2.78 o 
  -5   6   3        4.69        5.08      1.54 o 
  -4   6   3      251.91      309.46      8.43 o 
  -3   6   3       63.94       59.98     10.54 o 
  -2   6   3       20.96       33.01      7.77 o 
  -1   6   3      397.41      383.96     23.14 o 
   0   6   3      430.62      532.10     45.03 o 
   1   6   3      394.32      476.42     21.64 o 
   2   6   3      341.11      316.21     10.45 o 
   3   6   3      469.42      465.99     22.98 o 
   4   6   3      271.44      244.38     18.93 o 
   5   6   3      332.12      377.56     26.14 o 
   6   6   3      109.69      119.48     16.65 o 
   7   6   3        0.25        0.78      1.86 o 
   8   6   3      537.73      445.78     28.70 o 
   9   6   3        0.42       21.96      3.22 o 
  10   6   3        2.24       15.18      2.51 o 
  -6   7   3       27.22       24.50      1.89 o 
  -5   7   3       36.95       45.65      2.85 o 
  -4   7   3      185.30      182.65      6.93 o 
  -3   7   3      369.06      376.97      9.28 o 
  -2   7   3      150.20      135.67     15.79 o 
  -1   7   3      618.69      545.85     30.26 o 
   0   7   3      165.25      219.78     18.12 o 
   1   7   3     1152.45     1275.08     30.39 o 
   2   7   3       24.13       24.44      5.77 o 
   3   7   3      310.11      301.87     14.04 o 
   4   7   3       12.04       10.11      4.63 o 
   5   7   3       25.34       23.44      6.97 o 
   6   7   3        5.10       11.24      2.75 o 
   7   7   3        4.65        3.51      1.51 o 
   8   7   3      562.79      523.49     24.40 o 
   9   7   3        1.31        8.51      1.71 o 
  10   7   3       15.44       12.40      2.19 o 
  -6   8   3       73.86       81.86      2.94 o 
  -5   8   3       21.55       18.57      1.81 o 
  -4   8   3       59.38       63.52      3.30 o 
  -3   8   3        4.23        4.25      1.26 o 
  -2   8   3        0.00        4.53      1.18 o 
  -1   8   3      984.72     1209.24     48.26 o 
   0   8   3      104.41      117.82     14.81 o 
   1   8   3       17.64       10.64      5.71 o 
   2   8   3      221.71      213.28     10.41 o 
   3   8   3      101.26       95.09     13.45 o 
   4   8   3       26.18       23.83      6.64 o 
   5   8   3       35.66       27.71      7.69 o 
   6   8   3        9.11        6.54      2.48 o 
   7   8   3      115.99      112.85      8.10 o 
   8   8   3       11.45       12.52      2.64 o 
   9   8   3        4.75        3.24      1.38 o 
  10   8   3        0.04        2.51      1.31 o 
  -5   9   3        1.76        2.41      0.91 o 
  -4   9   3       75.86       64.55      2.71 o 
  -3   9   3      113.89      134.91      4.74 o 
  -2   9   3      114.47      122.70      4.10 o 
  -1   9   3        1.39       18.67      2.13 o 
   0   9   3        0.97        2.01      3.57 o 
   1   9   3        6.23        5.72      4.33 o 
   2   9   3       57.70       45.04      6.90 o 
   3   9   3       11.17       10.52      6.08 o 
   4   9   3        1.59       -2.62      3.72 o 
   5   9   3       53.03       56.73      2.69 o 
   6   9   3     2858.30     2800.64     28.50 o 
   7   9   3      105.47      112.90      7.45 o 
   8   9   3       23.39       26.13      4.16 o 
   9   9   3      130.20      140.12      7.86 o 
  10   9   3        1.20        1.03      1.41 o 
  -5  10   3       66.58       67.74      2.33 o 
  -4  10   3        2.65        1.38      0.79 o 
  -3  10   3      265.45      322.64      6.15 o 
  -2  10   3     3603.87     3524.80     24.74 o 
  -1  10   3      105.04      102.63      3.38 o 
   0  10   3      206.66      203.74      4.51 o 
   1  10   3       18.61       14.98      2.15 o 
   2  10   3        1.44        3.52      0.91 o 
   3  10   3      104.88      109.15      2.65 o 
   4  10   3      408.30      375.81      7.85 o 
   5  10   3      270.92      285.71      7.06 o 
   6  10   3      300.57      304.51      8.93 o 
   7  10   3        0.18       36.85      3.59 o 
   8  10   3      129.25      141.13      8.37 o 
   9  10   3       17.02       14.95      1.97 o 
  -4  11   3      142.59      197.74      4.97 o 
  -3  11   3       61.26       57.93      2.78 o 
  -2  11   3       51.18       40.71      2.37 o 
  -1  11   3      311.40      300.27      6.10 o 
   0  11   3       96.82       94.10      2.65 o 
   1  11   3       80.63       76.28      3.74 o 
   2  11   3      139.18      111.14      3.71 o 
   3  11   3        6.59        8.98      1.08 o 
   4  11   3       57.19       55.67      2.51 o 
   5  11   3       54.44       48.30      2.13 o 
   6  11   3        1.33        1.64      1.23 o 
   7  11   3        0.19        0.21      0.97 o 
   8  11   3       15.94       15.60      1.44 o 
   9  11   3       78.47       81.02      3.93 o 
  -3  12   3        5.26        5.99      1.01 o 
  -2  12   3       91.71       83.41      3.29 o 
  -1  12   3       51.14       56.18      2.40 o 
   0  12   3        2.60        1.98      0.90 o 
   1  12   3       19.02       21.36      1.54 o 
   2  12   3      312.07      281.18      5.41 o 
   3  12   3      240.37      205.86      5.14 o 
   4  12   3       60.41       51.79      2.43 o 
   5  12   3        0.03        5.31      1.20 o 
   6  12   3       24.48       32.00      1.84 o 
   7  12   3       44.31       40.66      2.05 o 
   8  12   3       19.06       20.22      1.78 o 
  -2  13   3       28.21       32.50      2.20 o 
  -1  13   3        4.54        7.30      1.09 o 
   0  13   3       10.53       15.59      1.35 o 
   1  13   3      177.34      207.84      4.02 o 
   2  13   3      627.78      529.31     11.69 o 
   3  13   3       52.87       55.81      2.40 o 
   4  13   3       44.09       37.41      1.97 o 
   5  13   3        1.39        0.40      0.93 o 
   6  13   3       12.53       13.16      1.43 o 
   7  13   3       27.83       31.46      2.00 o 
   8  13   3       18.80       14.63      2.37 o 
   0  14   3       24.23       34.15      2.57 o 
   1  14   3       69.37       85.20      3.77 o 
   2  14   3       15.48       11.80      1.19 o 
   3  14   3       17.89       15.00      1.53 o 
   4  14   3       44.23       45.93      3.22 o 
   5  14   3       24.86       27.83      1.99 o 
   6  14   3        1.56        3.66      1.02 o 
   7  14   3       38.04       52.94      2.84 o 
   2  15   3       32.29       34.25      2.33 o 
   3  15   3        2.21        7.41      1.45 o 
   4  15   3       21.14       29.95      2.85 o 
   5  15   3       31.14       22.31      4.57 o 
  -4 -14   4        1.53       14.94      2.52 o 
  -3 -14   4      143.53      136.35      7.13 o 
  -2 -14   4      111.51       85.59     10.25 o 
  -6 -13   4       28.40       26.37      2.55 o 
  -5 -13   4        1.35       18.23      1.48 o 
  -4 -13   4        3.44        1.80      1.22 o 
  -3 -13   4        4.34        3.80      1.07 o 
  -2 -13   4        0.04       -0.96      1.47 o 
  -1 -13   4      110.33       83.76     10.09 o 
   0 -13   4        3.97        6.67      2.05 o 
   1 -13   4       88.08       78.95      3.26 o 
  -7 -12   4        0.63       -0.54      1.03 o 
  -6 -12   4        4.64        6.88      1.10 o 
  -5 -12   4      275.93      282.38      6.67 o 
  -4 -12   4        1.94        2.71      1.12 o 
  -3 -12   4      536.14      449.27      8.45 o 
  -2 -12   4       18.44       20.24      1.63 o 
  -1 -12   4       73.55       93.91      4.92 o 
   0 -12   4       55.05       47.09      5.51 o 
   1 -12   4       82.03       67.89      4.99 o 
   2 -12   4       19.32       16.57      1.41 o 
  -8 -11   4        0.06       -0.66      0.86 o 
  -7 -11   4      104.22       95.44      3.29 o 
  -6 -11   4      326.14      337.76      6.30 o 
  -5 -11   4     1074.63     1050.16     13.33 o 
  -4 -11   4       59.48       66.89      2.77 o 
  -3 -11   4      114.11       82.78      4.46 o 
  -2 -11   4       16.48       22.67      2.14 o 
  -1 -11   4       99.39      116.16      4.49 o 
   0 -11   4        0.32        2.86      1.48 o 
   1 -11   4        0.51        0.97      1.42 o 
   2 -11   4       49.78       38.96      3.42 o 
   3 -11   4      144.01      157.84      5.09 o 
  -8 -10   4      150.49      136.39      5.22 o 
  -7 -10   4       61.52       53.05      2.88 o 
  -6 -10   4       55.41       47.37      2.48 o 
  -5 -10   4      728.70      698.09     13.37 o 
  -4 -10   4      546.39      538.52      7.59 o 
  -3 -10   4      103.62       87.57      3.05 o 
  -2 -10   4      264.48      259.45      6.78 o 
  -1 -10   4        1.87        0.12      1.32 o 
   0 -10   4       26.48       23.06      1.91 o 
   1 -10   4       40.41       35.24      3.25 o 
   2 -10   4      361.99      356.28      9.63 o 
   3 -10   4       49.84       46.35      3.35 o 
   4 -10   4        1.06        1.54      1.48 o 
  -9  -9   4        4.19        4.57      1.07 o 
  -8  -9   4       54.14       48.44      4.66 o 
  -7  -9   4        1.01        4.25      1.63 o 
  -6  -9   4      608.90      572.96     17.01 o 
  -5  -9   4      204.19      191.97      9.98 o 
  -4  -9   4      478.95      445.10     11.11 o 
  -3  -9   4       55.36       43.90      2.75 o 
  -2  -9   4      179.46      167.83      5.05 o 
  -1  -9   4      259.77      216.59      5.63 o 
   0  -9   4        3.08        1.53      1.05 o 
   1  -9   4      648.82      702.78      8.53 o 
   2  -9   4     1508.68     1481.60     16.79 o 
   3  -9   4      247.46      252.99      6.47 o 
   4  -9   4       30.60       32.49      2.76 o 
   5  -9   4        0.41        0.32      0.84 o 
  -9  -8   4       12.52       12.07      2.34 o 
  -8  -8   4       56.38       49.82      5.07 o 
  -7  -8   4      494.98      498.84     16.42 o 
  -6  -8   4     1501.37     1473.60     19.80 o 
  -5  -8   4        2.14        1.73      4.91 o 
  -4  -8   4        2.61        7.68      2.91 o 
  -3  -8   4       59.93       64.88     12.50 o 
  -2  -8   4        0.79        1.48      3.91 o 
  -1  -8   4       14.63       10.93      5.87 o 
   0  -8   4      125.46      101.91     15.85 o 
   1  -8   4      963.25      999.76     10.58 o 
   2  -8   4      203.92      191.25      6.82 o 
   3  -8   4        0.00        0.52      1.43 o 
   4  -8   4        5.82        7.51      1.60 o 
   5  -8   4       51.80       37.52      4.14 o 
   6  -8   4       11.11       12.54      2.46 o 
  -9  -7   4       37.38       46.82      4.54 o 
  -8  -7   4      145.46      129.30      8.44 o 
  -7  -7   4      491.97      420.53     15.86 o 
  -6  -7   4      227.19      229.19     24.30 o 
  -5  -7   4      580.50      614.73     48.50 o 
  -4  -7   4        6.34       10.81      5.44 o 
  -3  -7   4       20.00       16.65      4.15 o 
  -2  -7   4        1.19       -0.71      3.82 o 
  -1  -7   4      584.85      497.59     30.91 o 
   0  -7   4     1138.88     1052.48     45.07 o 
   1  -7   4       60.31       66.36     12.45 o 
   2  -7   4      172.16      167.36      8.06 o 
   3  -7   4        3.00        6.57      1.85 o 
   4  -7   4        7.53       10.50      1.93 o 
   5  -7   4        0.62        5.16      2.42 o 
   6  -7   4       62.24       58.65      4.87 o 
  -9  -6   4      436.65      407.32     13.80 o 
  -8  -6   4       24.29       24.65      4.12 o 
  -7  -6   4       92.57       82.83      7.19 o 
  -6  -6   4       34.86       32.20      4.09 o 
  -5  -6   4      478.36      548.28     34.54 o 
  -4  -6   4        5.36        3.41      4.27 o 
  -3  -6   4        6.54        6.19      2.96 o 
  -2  -6   4      730.35      774.53     22.97 o 
  -1  -6   4       19.39       28.93      8.20 o 
   0  -6   4      850.06      853.27     37.57 o 
   1  -6   4      199.08      198.97     18.73 o 
   2  -6   4      110.89       89.80     13.84 o 
   3  -6   4       18.88       17.78      3.07 o 
   4  -6   4       10.24       24.33      2.42 o 
   5  -6   4      810.25      758.49     14.83 o 
   6  -6   4      532.88      479.78     14.44 o 
   7  -6   4        1.76        2.90      1.00 o 
  -9  -5   4      295.88      283.29      8.09 o 
  -8  -5   4      209.10      200.70      7.18 o 
  -7  -5   4      224.13      228.31     10.53 o 
  -6  -5   4        0.59        1.47      2.07 o 
  -5  -5   4      375.48      392.08     29.08 o 
  -4  -5   4       25.38       22.02      6.44 o 
  -3  -5   4      255.52      258.11     14.01 o 
  -2  -5   4     1269.53     1304.04     82.32 o 
  -1  -5   4      181.04      261.73     18.75 o 
   0  -5   4       72.61       58.92      9.40 o 
   1  -5   4      146.59      157.83     15.72 o 
   2  -5   4       37.74       29.10      7.56 o 
   3  -5   4        0.63        0.41      3.36 o 
   4  -5   4        0.16        2.37      1.11 o 
   5  -5   4       10.23       16.08      1.63 o 
   6  -5   4       96.04       73.50      6.06 o 
   7  -5   4        0.84        0.38      1.26 o 
  -9  -4   4       38.05       39.60      2.93 o 
  -8  -4   4      124.62      131.59      6.02 o 
  -7  -4   4      489.31      507.40     11.92 o 
  -6  -4   4       21.66       21.58      3.25 o 
  -5  -4   4      778.03      821.60     41.24 o 
  -4  -4   4       54.13       61.44     10.61 o 
  -3  -4   4     2757.84     2905.94     65.79 o 
  -2  -4   4      168.93      190.64     10.54 o 
  -1  -4   4     1088.87      972.05     24.95 o 
   0  -4   4      315.81      293.02     11.19 o 
   1  -4   4       24.96       20.10      5.62 o 
   2  -4   4      516.38      524.81     27.98 o 
   3  -4   4      658.59      815.65     38.24 o 
   4  -4   4      832.94      871.84     43.19 o 
   5  -4   4        0.00        0.17      1.08 o 
   6  -4   4       14.54       16.65      2.39 o 
   7  -4   4      269.53      246.74      9.98 o 
   8  -4   4        8.51       16.69      1.80 o 
  -9  -3   4        3.23        1.78      1.09 o 
  -8  -3   4       51.90       57.89      4.03 o 
  -7  -3   4       27.28       28.08      3.14 o 
  -6  -3   4        8.29        7.10      2.35 o 
  -5  -3   4       59.40       71.40     11.83 o 
  -4  -3   4      385.93      471.16     27.69 o 
  -3  -3   4      447.64      452.70     24.29 o 
  -2  -3   4      446.48      472.03     15.76 o 
  -1  -3   4      657.85      631.42     16.63 o 
   0  -3   4      426.95      363.36     11.90 o 
   1  -3   4       68.62       69.26      5.04 o 
   2  -3   4     2416.77     3013.26     65.37 o 
   3  -3   4      206.44      282.52     21.26 o 
   4  -3   4      148.80      161.61     10.60 o 
   5  -3   4       31.39       35.16      1.90 o 
   6  -3   4      131.68      139.25      6.22 o 
   7  -3   4      549.34      533.34     12.01 o 
   8  -3   4       64.57       66.72      5.81 o 
  -9  -2   4       24.73       24.82      2.37 o 
  -8  -2   4      194.87      225.06      8.32 o 
  -7  -2   4      881.38      857.89     16.05 o 
  -6  -2   4      297.79      286.78      9.35 o 
  -5  -2   4     1283.84     1415.99     52.50 o 
  -4  -2   4     1203.50     1318.61     45.81 o 
  -3  -2   4     1463.79     1519.68     43.50 o 
  -2  -2   4      374.76      343.03     12.66 o 
  -1  -2   4      755.16      665.58     15.94 o 
   0  -2   4      193.32      168.34      7.73 o 
   1  -2   4        4.32        6.68      2.07 o 
   2  -2   4     1732.66     1751.88     59.86 o 
   3  -2   4        1.16        4.57      1.19 o 
   4  -2   4        2.33        1.78      1.31 o 
   5  -2   4        1.06        0.84      2.12 o 
   6  -2   4      200.04      206.62      5.06 o 
   7  -2   4       24.62       30.62      2.61 o 
   8  -2   4      358.69      339.95     16.71 o 
   9  -2   4       41.52       46.45      2.74 o 
  -9  -1   4       43.27       44.23      2.81 o 
  -8  -1   4       66.71       60.25      3.43 o 
  -7  -1   4       24.15       24.88      2.29 o 
  -6  -1   4      443.44      425.24      8.49 o 
  -5  -1   4       67.57       67.47     11.07 o 
  -4  -1   4       41.53       73.35     10.69 o 
  -3  -1   4      661.64      696.50     28.18 o 
  -2  -1   4     1059.08      987.75     30.64 o 
  -1  -1   4      516.67      437.49     11.96 o 
   0  -1   4    14218.07    12816.71    196.56 o 
   1  -1   4     5472.92     5752.90     66.47 o 
   2  -1   4      103.65       75.92      5.51 o 
   3  -1   4       48.59       43.82      2.85 o 
   4  -1   4       70.15       58.32      4.02 o 
   5  -1   4       96.83       89.40      5.64 o 
   6  -1   4       49.63       37.16      2.21 o 
   7  -1   4      187.90      187.37      5.33 o 
   8  -1   4      528.86      504.98     11.27 o 
   9  -1   4      126.48      117.80      4.79 o 
  -9   0   4        4.09        3.77      1.58 o 
  -8   0   4     1122.54     1058.49     20.32 o 
  -7   0   4        0.75        1.99      0.93 o 
  -6   0   4       10.28        8.26      1.12 o 
  -5   0   4        0.95        7.47      4.70 o 
  -4   0   4       27.79       28.13      7.07 o 
  -3   0   4      166.60      185.91     13.90 o 
  -2   0   4      159.29      152.01     11.49 o 
  -1   0   4     5039.50     4636.55     43.39 o 
   0   0   4    23731.65    25092.41    171.99 o 
   1   0   4     5714.61     4920.46     57.16 o 
   2   0   4       13.34       14.51      3.65 o 
   3   0   4       13.07       22.25      4.92 o 
   4   0   4      105.80       81.11      7.03 o 
   5   0   4       78.02       65.82     10.47 o 
   6   0   4      637.59      622.23     10.17 o 
   7   0   4     2009.49     2009.97     38.91 o 
   8   0   4       54.61       53.06      4.01 o 
   9   0   4        0.11       -0.43      0.83 o 
  -9   1   4      659.62      670.37     15.22 o 
  -8   1   4      159.69      147.39      8.28 o 
  -7   1   4      951.32      932.40     13.63 o 
  -6   1   4       25.18       44.88      2.44 o 
  -5   1   4        3.46        4.90      1.68 o 
  -4   1   4       22.43       17.78      5.54 o 
  -3   1   4       90.21       91.29      9.42 o 
  -2   1   4      511.81      463.49     19.87 o 
  -1   1   4     6719.44     6896.79     85.49 o 
   0   1   4    14314.00    12715.56     79.73 o 
   1   1   4      218.43      165.66      5.87 o 
   2   1   4        0.06       -1.58      2.77 o 
   3   1   4      761.97      750.63     20.50 o 
   4   1   4       18.22       14.22      5.01 o 
   5   1   4        3.95        2.86      3.60 o 
   6   1   4      207.00      212.39     20.76 o 
   7   1   4     2259.61     2309.08     31.72 o 
   8   1   4        6.86        4.18      1.33 o 
   9   1   4       15.99       24.22      1.98 o 
  -8   2   4       98.96       92.58      4.45 o 
  -7   2   4       12.25       12.38      1.63 o 
  -6   2   4      237.40      232.23      5.79 o 
  -5   2   4        5.31        6.24      2.08 o 
  -4   2   4        5.20        7.18      1.74 o 
  -3   2   4       26.46       19.48      2.27 o 
  -2   2   4     1336.54     1464.91     17.71 o 
  -1   2   4        6.56        4.07      0.82 o 
   0   2   4        0.19        0.57      1.20 o 
   1   2   4     1096.73      959.66     16.95 o 
   2   2   4       45.41       44.91      6.88 o 
   3   2   4     1078.35     1091.68     35.14 o 
   4   2   4      148.41      159.41     15.08 o 
   5   2   4      792.63      850.95     38.48 o 
   6   2   4       23.80       20.08      7.08 o 
   7   2   4       62.08       54.38      3.24 o 
   8   2   4       52.56       67.79      3.67 o 
   9   2   4       84.09       77.49      4.43 o 
  10   2   4       18.12       13.53      1.58 o 
  -8   3   4       62.06       59.95      3.32 o 
  -7   3   4      450.10      431.71     10.60 o 
  -6   3   4       74.01       76.75      3.37 o 
  -5   3   4      121.08      119.42      3.53 o 
  -4   3   4       51.90       52.40      4.87 o 
  -3   3   4      276.09      336.70      8.70 o 
  -2   3   4     2520.97     2987.18     28.72 o 
  -1   3   4        0.28        0.67      1.54 o 
   0   3   4      263.45      217.89      9.10 o 
   1   3   4      149.75      147.45      5.78 o 
   2   3   4      498.30      500.81     13.73 o 
   3   3   4     1079.53     1095.12     35.71 o 
   4   3   4     2989.39     3256.77     71.05 o 
   5   3   4       44.99       39.85      9.09 o 
   6   3   4        8.73        5.86      4.04 o 
   7   3   4        4.51        6.82      1.57 o 
   8   3   4       24.42       28.63      2.40 o 
   9   3   4       19.76       17.14      2.51 o 
  10   3   4      112.53      116.09      4.30 o 
  -8   4   4        7.30       10.15      1.30 o 
  -7   4   4      104.49      100.95      4.88 o 
  -6   4   4       38.34       42.58      2.88 o 
  -5   4   4      106.22       99.31      3.11 o 
  -4   4   4      993.38     1028.48     20.76 o 
  -3   4   4      995.80     1100.52     19.59 o 
  -2   4   4      839.00      847.30     20.35 o 
  -1   4   4       10.80        7.18      2.17 o 
   0   4   4     1220.22     1122.13     60.71 o 
   1   4   4      124.80      118.60      5.83 o 
   2   4   4     2047.65     2040.05     31.58 o 
   3   4   4      279.91      238.54     16.85 o 
   4   4   4      124.90      152.75     15.21 o 
   5   4   4      110.86      103.66     14.21 o 
   6   4   4      229.52      252.34     24.44 o 
   7   4   4       88.97       90.14      4.47 o 
   8   4   4        0.47       -0.05      1.11 o 
   9   4   4       44.22       42.96      3.42 o 
  10   4   4       54.72       56.31      2.97 o 
  -7   5   4        1.73        1.59      0.97 o 
  -6   5   4      173.20      163.69      4.99 o 
  -5   5   4        0.52        2.06      0.88 o 
  -4   5   4        2.66        4.66      1.38 o 
  -3   5   4        2.52       -0.47      3.72 o 
  -2   5   4       49.67       42.25      8.05 o 
  -1   5   4        5.20        2.67      1.80 o 
   0   5   4        0.03        0.71      1.39 o 
   1   5   4       91.89      267.93      9.56 o 
   2   5   4        0.70       15.94      3.49 o 
   3   5   4      532.48      540.69     26.25 o 
   4   5   4       79.53       73.98     10.99 o 
   5   5   4        0.01        1.94      3.98 o 
   6   5   4      268.10      325.73     27.56 o 
   7   5   4       21.67       17.93      3.07 o 
   8   5   4        1.52        2.65      1.64 o 
   9   5   4       27.03       32.13      3.10 o 
  10   5   4      360.34      357.62     11.52 o 
  -7   6   4        1.38        1.96      1.04 o 
  -6   6   4      368.27      341.05      9.59 o 
  -5   6   4      520.08      530.41     10.01 o 
  -4   6   4      162.23      153.90      5.03 o 
  -3   6   4        6.63        8.27      1.85 o 
  -2   6   4        2.01        3.66      2.75 o 
  -1   6   4        0.67       -0.45      2.54 o 
   0   6   4     1081.23      963.94     73.87 o 
   1   6   4      317.77      309.42     11.53 o 
   2   6   4     1492.06     1553.58     25.77 o 
   3   6   4        7.66        6.67      3.50 o 
   4   6   4     1450.33     1463.74     48.67 o 
   5   6   4      239.84      277.31     23.58 o 
   6   6   4        1.51        2.89      2.81 o 
   7   6   4      200.92      200.60     16.31 o 
   8   6   4        1.58        3.76      1.80 o 
   9   6   4      374.95      357.97      9.35 o 
  10   6   4      192.32      177.16      7.85 o 
  -6   7   4      143.42      128.46      4.04 o 
  -5   7   4       38.50       39.16      3.21 o 
  -4   7   4      265.17      262.96      8.61 o 
  -3   7   4        0.03        0.09      1.63 o 
  -2   7   4        3.70        8.77      6.06 o 
  -1   7   4       88.15      119.12     15.86 o 
   0   7   4       48.68       68.43     10.99 o 
   1   7   4      686.47      687.22     37.77 o 
   2   7   4      218.83      175.24      9.17 o 
   3   7   4        1.03       -5.23      5.03 o 
   4   7   4     1278.57     1334.10     46.68 o 
   5   7   4      288.88      334.19     25.66 o 
   6   7   4      371.10      377.45      9.05 o 
   7   7   4        0.43       -3.56      2.34 o 
   8   7   4        3.44       11.26      3.31 o 
   9   7   4      133.87      107.00     10.26 o 
  10   7   4        2.17        7.38      1.87 o 
  -6   8   4        5.72        7.83      1.06 o 
  -5   8   4        6.91        3.44      1.06 o 
  -4   8   4       37.28       34.59      2.50 o 
  -3   8   4        6.46        5.42      1.18 o 
  -2   8   4      732.71      718.30      8.48 o 
  -1   8   4     1687.25     1804.66     61.05 o 
   0   8   4       40.89       28.48      7.28 o 
   1   8   4        8.96        9.67      5.14 o 
   2   8   4       46.93       43.83      4.98 o 
   3   8   4       93.82       67.10      7.95 o 
   4   8   4       26.09       16.15      3.85 o 
   5   8   4      176.29      172.74      5.05 o 
   6   8   4      166.05      167.81      6.18 o 
   7   8   4        0.15        3.69      2.75 o 
   8   8   4       44.15       45.34      3.67 o 
   9   8   4       17.51       16.89      2.23 o 
  10   8   4       39.61       30.25      2.85 o 
  -5   9   4        3.31        2.27      0.84 o 
  -4   9   4       40.19       40.83      2.15 o 
  -3   9   4      222.95      214.62      5.24 o 
  -2   9   4     1492.12     1449.78     13.18 o 
  -1   9   4        0.16       89.06      5.16 o 
   0   9   4      151.58      151.21      3.40 o 
   1   9   4       27.03        9.22      5.91 o 
   2   9   4        8.08        2.51      3.01 o 
   3   9   4        1.49        5.98      3.42 o 
   4   9   4       28.13       34.43      2.39 o 
   5   9   4     3545.24     3552.86     23.39 o 
   6   9   4        3.27        6.28      1.75 o 
   7   9   4       49.42       45.26      5.34 o 
   8   9   4        0.99        2.62      2.14 o 
   9   9   4        7.17        5.94      2.51 o 
  -4  10   4       22.06       21.42      1.43 o 
  -3  10   4       72.98      119.25      3.69 o 
  -2  10   4      819.76      879.57     11.20 o 
  -1  10   4       24.97       25.70      2.10 o 
   0  10   4        0.00       -0.27      1.33 o 
   1  10   4       53.60       60.49      2.25 o 
   2  10   4        1.22        0.52      0.80 o 
   3  10   4       48.88       44.19      2.12 o 
   4  10   4      104.97       93.22      2.67 o 
   5  10   4     2185.69     2255.68     19.29 o 
   6  10   4        6.80       45.49      7.38 o 
   7  10   4      238.62      237.01      7.62 o 
   8  10   4       55.71       54.97      3.37 o 
   9  10   4        0.17       -0.09      1.62 o 
  -4  11   4      542.98      597.42      9.83 o 
  -3  11   4       17.96       14.86      1.49 o 
  -2  11   4       59.70       66.01      3.26 o 
  -1  11   4       25.67       26.44      1.85 o 
   0  11   4      437.80      430.40      5.66 o 
   1  11   4      113.55      139.37      4.02 o 
   2  11   4       10.84       14.10      1.52 o 
   3  11   4        9.49        9.40      1.31 o 
   4  11   4       29.76       29.08      1.59 o 
   5  11   4        0.55        3.06      1.03 o 
   6  11   4        8.77       15.43      1.63 o 
   7  11   4       19.43       16.51      1.63 o 
   8  11   4        4.17        5.05      1.05 o 
   9  11   4       33.80       40.98      2.54 o 
  -3  12   4        6.58        8.22      1.28 o 
  -2  12   4       33.33       33.06      2.13 o 
  -1  12   4        3.71        1.02      0.92 o 
   0  12   4      100.57      111.96      3.12 o 
   1  12   4       86.88      150.40      3.62 o 
   2  12   4      178.09      184.55      4.00 o 
   3  12   4      166.15      143.20      4.32 o 
   4  12   4        0.02       -0.50      1.36 o 
   5  12   4       43.56       43.92      2.41 o 
   6  12   4        0.16        1.80      1.31 o 
   7  12   4       10.07       13.63      1.26 o 
   8  12   4       96.82       93.51      3.91 o 
  -1  13   4        0.03        1.51      0.85 o 
   0  13   4        1.71        2.56      1.63 o 
   1  13   4       11.21       12.64      1.17 o 
   2  13   4      187.09      178.61      3.78 o 
   3  13   4      179.59      142.25      3.36 o 
   4  13   4       23.09       17.77      1.62 o 
   5  13   4        5.93        9.56      1.61 o 
   6  13   4       11.88       12.63      1.12 o 
   7  13   4       50.57       43.98      2.48 o 
   0  14   4        0.12        2.34      0.98 o 
   1  14   4       25.67       29.39      1.93 o 
   2  14   4      287.55      299.99      6.46 o 
   3  14   4        5.08        4.04      1.00 o 
   4  14   4       42.12       62.12      2.96 o 
   5  14   4       33.55       31.11      2.45 o 
   6  14   4       36.02       41.32      2.13 o 
   3  15   4       70.05       53.57      2.28 o 
   4  15   4       49.87       57.79      2.92 o 
  -5 -13   5       13.48        9.30      1.50 o 
  -4 -13   5       45.84       37.70      2.10 o 
  -3 -13   5      159.09      169.67      4.17 o 
  -2 -13   5      166.61      150.96      5.66 o 
  -1 -13   5       65.66       58.77      5.03 o 
   0 -13   5        3.97        0.68      3.60 o 
  -7 -12   5        1.78        1.76      1.00 o 
  -6 -12   5       10.51       10.23      1.74 o 
  -5 -12   5       14.44       19.39      2.00 o 
  -4 -12   5        0.01       -1.66      1.30 o 
  -3 -12   5      466.90      434.35      7.44 o 
  -2 -12   5       68.09       58.56      2.76 o 
  -1 -12   5      225.59      243.31      7.83 o 
   0 -12   5      115.63      142.37      8.31 o 
   1 -12   5       54.77       43.42      5.41 o 
   2 -12   5       35.23       36.00      2.20 o 
  -7 -11   5       98.18      100.30      4.33 o 
  -6 -11   5       42.28       50.63      2.86 o 
  -5 -11   5      222.24      219.53      6.08 o 
  -4 -11   5       73.10       66.68      3.57 o 
  -3 -11   5       61.58       51.73      3.22 o 
  -2 -11   5        8.06        5.55      1.24 o 
  -1 -11   5       41.69       39.57      2.40 o 
   0 -11   5      269.80      267.84      6.55 o 
   1 -11   5        6.47        4.02      1.52 o 
   2 -11   5      150.20      137.74      7.90 o 
   3 -11   5      410.62      426.71      8.15 o 
  -8 -10   5       58.66       58.49      5.24 o 
  -7 -10   5       10.71        9.27      1.83 o 
  -6 -10   5       74.12       74.17      3.71 o 
  -5 -10   5      201.05      207.48      5.25 o 
  -4 -10   5      511.13      522.84      9.80 o 
  -3 -10   5      262.99      280.86      7.12 o 
  -2 -10   5       41.36       46.76      3.02 o 
  -1 -10   5       59.43       53.85      2.75 o 
   0 -10   5       39.07       32.55      2.23 o 
   1 -10   5        2.27        3.18      1.32 o 
   2 -10   5       23.02       18.76      1.82 o 
   3 -10   5      766.72      802.86     13.37 o 
   4 -10   5       53.77       65.59      4.78 o 
  -8  -9   5        2.27        5.27      1.40 o 
  -7  -9   5       92.44       99.55      6.65 o 
  -6  -9   5      287.61      285.41     11.49 o 
  -5  -9   5        8.67        5.88      2.22 o 
  -4  -9   5      145.20      142.25      8.42 o 
  -3  -9   5      433.62      443.76      8.41 o 
  -2  -9   5        4.86        5.35      2.98 o 
  -1  -9   5       76.40       63.40      3.21 o 
   0  -9   5       33.78       22.73      1.94 o 
   1  -9   5      983.53      915.93      9.81 o 
   2  -9   5      699.04      762.97     11.86 o 
   3  -9   5        6.20        3.73      1.23 o 
   4  -9   5       24.72       21.04      2.25 o 
   5  -9   5        0.34        1.26      0.81 o 
  -9  -8   5      117.05      108.92      5.90 o 
  -8  -8   5       49.08       47.33      4.82 o 
  -7  -8   5       20.62       12.92      3.09 o 
  -6  -8   5      792.47      770.75     20.33 o 
  -5  -8   5        3.78        6.02      2.51 o 
  -4  -8   5      266.36      303.23     12.02 o 
  -3  -8   5        8.33       10.00      1.97 o 
  -2  -8   5       40.15       31.79      9.84 o 
  -1  -8   5      330.23      318.03     10.71 o 
   0  -8   5      237.38      259.78      6.18 o 
   1  -8   5        3.61       33.71      2.21 o 
   2  -8   5        4.58        1.75      1.48 o 
   3  -8   5        0.08       -0.28      1.57 o 
   4  -8   5       35.29       32.94      2.45 o 
   5  -8   5        0.00       -0.13      1.43 o 
   6  -8   5       44.93       42.26      2.85 o 
  -9  -7   5        0.12        2.09      1.57 o 
  -8  -7   5       89.44       81.00      6.63 o 
  -7  -7   5       28.66       29.00      4.31 o 
  -6  -7   5      167.17      158.62      9.34 o 
  -5  -7   5       66.83       57.81      4.85 o 
  -4  -7   5       96.76       89.95     13.59 o 
  -3  -7   5       23.48       19.09      4.74 o 
  -2  -7   5      115.51       87.15     13.75 o 
  -1  -7   5      106.46       83.31     13.61 o 
   0  -7   5       11.69      300.22     26.27 o 
   1  -7   5      251.39      223.65     22.49 o 
   2  -7   5      161.61      147.73      5.93 o 
   3  -7   5      154.91      149.66      6.37 o 
   4  -7   5      121.77      102.72      4.35 o 
   5  -7   5       10.14        8.05      2.35 o 
   6  -7   5       26.34       16.70      2.64 o 
  -9  -6   5        3.42        6.35      2.40 o 
  -8  -6   5       65.13       68.81      6.34 o 
  -7  -6   5      158.41      143.85      9.28 o 
  -6  -6   5        4.50        3.69      2.27 o 
  -5  -6   5      145.06      156.56     18.03 o 
  -4  -6   5       37.36       31.08      8.02 o 
  -3  -6   5      115.57       99.68      9.64 o 
  -2  -6   5      670.26      697.78     35.67 o 
  -1  -6   5      192.44      205.08     18.99 o 
   0  -6   5       27.01       35.51      9.23 o 
   1  -6   5       19.53       14.16      6.32 o 
   2  -6   5        6.61        7.47      3.96 o 
   3  -6   5       48.70       36.01      2.59 o 
   4  -6   5       18.96       27.67      2.47 o 
   5  -6   5      107.64       81.21      4.57 o 
   6  -6   5       86.13       96.48      6.30 o 
   7  -6   5       42.96       39.45      2.41 o 
  -9  -5   5      103.53       99.89      4.30 o 
  -8  -5   5       43.98       36.69      2.98 o 
  -7  -5   5        4.57        3.48      2.15 o 
  -6  -5   5      118.32      136.89      7.98 o 
  -5  -5   5       64.92       69.95     12.78 o 
  -4  -5   5      199.68      229.79     21.22 o 
  -3  -5   5      645.82      683.89     24.09 o 
  -2  -5   5       50.45       62.40     10.43 o 
  -1  -5   5        2.03        5.31      4.37 o 
   0  -5   5     1162.98     1138.65     42.28 o 
   1  -5   5        8.38       10.01      5.09 o 
   2  -5   5        0.03       -3.40      4.26 o 
   3  -5   5       41.48       27.72      9.20 o 
   4  -5   5       31.93       28.94      2.54 o 
   5  -5   5       14.03       14.41      1.59 o 
   6  -5   5      227.54      207.62      6.99 o 
   7  -5   5       12.72       10.24      1.43 o 
  -9  -4   5        0.91        1.80      1.02 o 
  -8  -4   5      301.58      277.56      8.42 o 
  -7  -4   5       43.07       39.92      3.47 o 
  -6  -4   5       66.17       67.53      4.64 o 
  -5  -4   5        0.98       -1.50      4.42 o 
  -4  -4   5        0.79        2.72      3.69 o 
  -3  -4   5      561.34      605.95     21.68 o 
  -2  -4   5      181.35      195.73     11.51 o 
  -1  -4   5       21.18       16.94      3.53 o 
   0  -4   5     1489.73     1325.38     44.18 o 
   1  -4   5       23.62       32.34      7.23 o 
   2  -4   5       41.82       56.86      9.99 o 
   3  -4   5      356.72      449.58     29.93 o 
   4  -4   5        9.00       19.04      2.26 o 
   5  -4   5        3.87        0.66      1.07 o 
   6  -4   5      107.62       89.12      4.88 o 
   7  -4   5       13.48       13.92      3.01 o 
   8  -4   5       17.81       18.53      1.94 o 
  -9  -3   5      124.20      118.25      4.76 o 
  -8  -3   5      211.84      223.65      7.71 o 
  -7  -3   5       25.81       26.15      2.82 o 
  -6  -3   5       26.65       34.04      3.37 o 
  -5  -3   5      530.13      640.84     36.89 o 
  -4  -3   5      251.19      256.39     21.81 o 
  -3  -3   5       11.75       14.26      5.64 o 
  -2  -3   5        4.92        3.53      1.89 o 
  -1  -3   5      252.27      258.96     11.57 o 
   0  -3   5       56.73       56.61      5.35 o 
   1  -3   5       35.89       28.10      3.75 o 
   2  -3   5      263.05      283.61     20.37 o 
   3  -3   5     1108.36     1186.22     46.22 o 
   4  -3   5      408.59      413.16     29.27 o 
   5  -3   5        2.80        2.65      1.23 o 
   6  -3   5      282.79      276.49      8.71 o 
   7  -3   5       58.98      132.37      5.83 o 
   8  -3   5        6.26       11.32      2.18 o 
  -9  -2   5       50.64       45.64      2.93 o 
  -8  -2   5       62.79       63.31      4.02 o 
  -7  -2   5      241.14      233.06      8.14 o 
  -6  -2   5      158.57      156.22      6.12 o 
  -5  -2   5      285.08      308.04     25.24 o 
  -4  -2   5      581.52      652.43     23.63 o 
  -3  -2   5       97.08      173.89     16.72 o 
  -2  -2   5       64.08       65.31      5.99 o 
  -1  -2   5      397.52      376.26     24.23 o 
   0  -2   5      163.10      157.68      8.30 o 
   1  -2   5      770.66      747.83     18.55 o 
   2  -2   5     1250.89     1261.72     61.18 o 
   3  -2   5      464.75      495.69     28.03 o 
   4  -2   5        0.62        5.42      4.15 o 
   5  -2   5      117.50      119.95      6.79 o 
   6  -2   5       20.33       40.98      3.85 o 
   7  -2   5        0.72        3.99      1.31 o 
   8  -2   5      122.68      105.24      6.96 o 
   9  -2   5       45.76       54.23      3.54 o 
  -9  -1   5       54.86       57.71      2.97 o 
  -8  -1   5       11.85       11.43      1.86 o 
  -7  -1   5       13.44       16.72      1.87 o 
  -6  -1   5     2315.14     2126.92     20.61 o 
  -5  -1   5      182.38      193.67     19.52 o 
  -4  -1   5      104.65      121.14     10.07 o 
  -3  -1   5      271.56      270.46     19.03 o 
  -2  -1   5       50.01       52.89      7.67 o 
  -1  -1   5        3.94        6.42      1.85 o 
   0  -1   5        0.32        2.10      1.74 o 
   1  -1   5      635.68      586.28     15.61 o 
   2  -1   5      233.85      200.66      9.72 o 
   3  -1   5      427.58      396.66     28.40 o 
   4  -1   5      179.94      194.20     19.27 o 
   5  -1   5       60.45       53.12     11.18 o 
   6  -1   5      194.61      192.83      5.74 o 
   7  -1   5      600.40      604.46     12.53 o 
   8  -1   5      264.78      276.83      9.43 o 
   9  -1   5      121.95       98.69      3.75 o 
  -9   0   5       40.70       41.74      3.85 o 
  -8   0   5      529.13      518.84     25.86 o 
  -7   0   5        8.48        5.48      1.07 o 
  -6   0   5       10.17       10.90      1.43 o 
  -5   0   5       86.06       91.22     12.77 o 
  -4   0   5      144.76      129.68     10.07 o 
  -3   0   5       18.11       18.80      5.00 o 
  -2   0   5        0.07        0.75      2.28 o 
  -1   0   5     1533.48     1501.49     22.96 o 
   0   0   5        0.25       -0.63      1.34 o 
   1   0   5     4710.19     4353.42     28.52 o 
   2   0   5        3.90        2.88      2.03 o 
   3   0   5      201.49      206.47     10.90 o 
   4   0   5      153.75      147.86     13.07 o 
   5   0   5       11.40        7.01      4.91 o 
   6   0   5      136.92      138.05      6.71 o 
   7   0   5      904.29      901.39     21.29 o 
   8   0   5      480.12      494.47     11.51 o 
   9   0   5        0.00        0.47      0.72 o 
  -8   1   5      147.73      149.60      8.31 o 
  -7   1   5      349.11      354.08      8.06 o 
  -6   1   5      343.46      343.04      8.11 o 
  -5   1   5      145.62      133.24      5.77 o 
  -4   1   5      541.27      598.69     12.59 o 
  -3   1   5      167.87      154.65      6.11 o 
  -2   1   5      486.80      442.79     10.90 o 
  -1   1   5       37.77      114.07     11.01 o 
   0   1   5      610.03      540.41     11.34 o 
   1   1   5      332.41      270.10     10.52 o 
   2   1   5      131.05      146.11      8.13 o 
   3   1   5      468.79      475.31     23.42 o 
   4   1   5      178.50      204.80     16.37 o 
   5   1   5        1.67        4.81      3.38 o 
   6   1   5      257.49      252.97      7.83 o 
   7   1   5      211.76      215.65      6.40 o 
   8   1   5      144.83      143.25      5.13 o 
   9   1   5        1.07        5.72      1.15 o 
  -8   2   5       29.37       24.55      3.29 o 
  -7   2   5        0.03       -0.85      1.02 o 
  -6   2   5       11.71       57.35      5.63 o 
  -5   2   5      224.33      234.57      6.36 o 
  -4   2   5        1.53        5.46      1.55 o 
  -3   2   5      243.79      250.29     10.38 o 
  -2   2   5      637.48      675.79     19.04 o 
  -1   2   5     1045.92     1055.92     32.12 o 
   0   2   5       45.55       39.12      4.15 o 
   1   2   5      172.62      143.55      5.96 o 
   2   2   5     1843.43     1865.49     46.32 o 
   3   2   5      112.36      213.01     17.80 o 
   4   2   5      191.25      265.63     14.82 o 
   5   2   5      333.40      381.68     18.50 o 
   6   2   5      490.78      460.94     22.78 o 
   7   2   5       34.67       27.63      2.95 o 
   8   2   5      291.96      307.15      7.42 o 
   9   2   5        0.01        1.67      1.32 o 
  -8   3   5       20.68       22.60      2.84 o 
  -7   3   5        2.28       33.27      3.05 o 
  -6   3   5      117.75      116.34      4.70 o 
  -5   3   5        0.01       -0.11      0.88 o 
  -4   3   5      128.60      114.26      7.21 o 
  -3   3   5      901.85      955.49     16.60 o 
  -2   3   5      204.04      225.20      6.90 o 
  -1   3   5      283.46      258.33     11.30 o 
   0   3   5      112.63      115.21      7.17 o 
   1   3   5       73.77       76.93      4.35 o 
   2   3   5      822.52      789.24     18.58 o 
   3   3   5        1.17       50.44     10.07 o 
   4   3   5      164.09      138.23     10.45 o 
   5   3   5      686.74      782.76     40.06 o 
   6   3   5       24.31       29.84      5.96 o 
   7   3   5      107.12      112.34      5.86 o 
   8   3   5        5.76        8.10      1.53 o 
   9   3   5       38.37       36.59      3.84 o 
  10   3   5      114.78      101.04      3.88 o 
  -7   4   5       79.94       74.31      4.15 o 
  -6   4   5      123.53      112.75      5.58 o 
  -5   4   5        7.48        3.19      1.30 o 
  -4   4   5        3.93        1.73      0.98 o 
  -3   4   5      388.48      469.41     28.49 o 
  -2   4   5       19.82       14.95      3.45 o 
  -1   4   5      449.24      454.46     24.77 o 
   0   4   5      524.19      435.80     14.83 o 
   1   4   5      190.96      171.68      7.17 o 
   2   4   5       93.82      126.79      7.99 o 
   3   4   5      116.66      122.64     13.75 o 
   4   4   5     3875.85     3845.49     83.62 o 
   5   4   5       32.52       30.72      8.38 o 
   6   4   5        0.34        3.38      4.70 o 
   7   4   5       45.85       34.99      3.91 o 
   8   4   5      245.18      233.84      6.44 o 
   9   4   5       22.82       22.21      2.62 o 
  10   4   5      134.16      106.06      3.84 o 
  -7   5   5       12.03       18.07      1.89 o 
  -6   5   5       54.53       49.31      3.58 o 
  -5   5   5        0.58        0.35      1.03 o 
  -4   5   5        1.67        4.09      1.14 o 
  -3   5   5       62.34       59.00     10.80 o 
  -2   5   5      111.36      116.79     13.71 o 
  -1   5   5      151.82      144.78     12.12 o 
   0   5   5      497.09      416.60     25.88 o 
   1   5   5      543.11      553.48     14.11 o 
   2   5   5     1023.95     1039.08     20.05 o 
   3   5   5      580.77      629.60     31.40 o 
   4   5   5     1936.62     1920.43     59.06 o 
   5   5   5       99.31       98.90     15.05 o 
   6   5   5        1.02        7.29      2.52 o 
   7   5   5       26.54       22.96      6.19 o 
   8   5   5       63.01       50.84      6.05 o 
   9   5   5        8.10       14.60      3.86 o 
  10   5   5       46.82      104.94      6.28 o 
  -7   6   5       15.70       17.17      1.69 o 
  -6   6   5      112.51      118.94      4.47 o 
  -5   6   5       28.86       26.61      2.23 o 
  -4   6   5       61.12       67.63      3.42 o 
  -3   6   5       57.69       56.79      3.61 o 
  -2   6   5       65.18       74.25     11.58 o 
  -1   6   5       29.27       43.06      8.72 o 
   0   6   5        1.57       70.18     12.83 o 
   1   6   5      470.80      503.85     18.37 o 
   2   6   5      799.11      827.23     19.11 o 
   3   6   5        0.01        2.48      3.00 o 
   4   6   5        0.13       -0.04      2.60 o 
   5   6   5      216.35      216.15     21.59 o 
   6   6   5       81.37       87.31      5.61 o 
   7   6   5        9.04       10.57      3.17 o 
   8   6   5      133.91      109.21      5.71 o 
   9   6   5       65.85       56.08      3.74 o 
  10   6   5       11.82       13.87      2.50 o 
  -6   7   5       13.14        9.58      1.22 o 
  -5   7   5        5.28        5.41      1.28 o 
  -4   7   5       94.52       86.88      4.98 o 
  -3   7   5      211.59      217.29      6.15 o 
  -2   7   5       38.47       36.76      1.91 o 
  -1   7   5      115.49      100.98     14.34 o 
   0   7   5       56.28      178.35     18.34 o 
   1   7   5      811.17      771.88     28.46 o 
   2   7   5      136.64      124.46      8.69 o 
   3   7   5      202.11      202.18     14.44 o 
   4   7   5      476.49      507.32     32.71 o 
   5   7   5        0.68       -4.26      4.08 o 
   6   7   5       23.93       23.10      2.39 o 
   7   7   5       34.49       27.34      2.76 o 
   8   7   5       34.48       28.73      3.12 o 
   9   7   5       22.76       40.28      3.96 o 
  10   7   5      160.80      132.30      6.34 o 
  -6   8   5       21.24       29.56      1.62 o 
  -5   8   5        9.34        8.12      1.28 o 
  -4   8   5        0.17        0.30      1.04 o 
  -3   8   5        0.14       -0.10      0.94 o 
  -2   8   5      461.95      448.47      6.82 o 
  -1   8   5      665.39      786.52      7.92 o 
   0   8   5      346.49      328.80     25.39 o 
   1   8   5        4.41        5.95      3.68 o 
   2   8   5      115.62       99.66      7.70 o 
   3   8   5       14.44        7.93      3.25 o 
   4   8   5      120.07      121.17     11.37 o 
   5   8   5       66.34       65.56      2.83 o 
   6   8   5      498.00      501.02      8.57 o 
   7   8   5      142.79      153.74      6.34 o 
   8   8   5        1.69       23.73      3.04 o 
   9   8   5        6.10       17.48      7.12 o 
  -5   9   5       28.69       32.07      1.90 o 
  -4   9   5      112.05      106.40      3.94 o 
  -3   9   5       25.44       31.73      2.16 o 
  -1   9   5     1774.42     1668.98     14.19 o 
   0   9   5      734.87      673.43      6.75 o 
   1   9   5       54.86       53.35      1.86 o 
   2   9   5        0.04       -0.18      1.35 o 
   3   9   5        7.59       12.26      1.50 o 
   4   9   5       35.68       30.66      2.34 o 
   5   9   5      155.84      152.28      3.85 o 
   6   9   5       10.77        7.32      1.44 o 
   7   9   5       20.68       16.96      3.85 o 
   8   9   5       16.22       18.37      2.15 o 
   9   9   5        6.33        6.01      2.24 o 
  -4  10   5        6.63       11.01      1.30 o 
  -3  10   5        1.90        7.93      1.16 o 
  -2  10   5       58.37       90.86      4.14 o 
  -1  10   5        1.17        1.83      1.09 o 
   0  10   5      386.21      368.61      5.75 o 
   1  10   5       37.76       30.26      1.54 o 
   2  10   5       64.26       60.30      2.71 o 
   3  10   5       47.39       38.61      2.04 o 
   4  10   5      182.94      179.70      4.86 o 
   5  10   5      129.90      127.87      3.78 o 
   6  10   5      755.32      760.60     11.57 o 
   7  10   5        9.78       13.96      2.35 o 
   8  10   5        2.27        2.26      1.18 o 
   9  10   5        0.92        2.06      0.87 o 
  -3  11   5      166.18      184.64      4.61 o 
  -2  11   5       40.51       34.53      2.44 o 
  -1  11   5       14.97       13.92      2.19 o 
   0  11   5        9.30       11.54      1.24 o 
   1  11   5      137.79      137.88      3.50 o 
   2  11   5      152.74      146.45      3.56 o 
   3  11   5      223.64      179.66      4.37 o 
   4  11   5      225.02      213.12      5.35 o 
   5  11   5        7.89        8.29      1.32 o 
   6  11   5       25.92       29.58      2.02 o 
   7  11   5        2.64       18.18      1.69 o 
   8  11   5       26.83       28.81      1.71 o 
   9  11   5        0.60       -1.94      0.97 o 
  -2  12   5        1.85        1.64      1.03 o 
  -1  12   5       13.55       14.49      1.68 o 
   0  12   5        2.46        5.65      1.14 o 
   1  12   5        2.51        7.96      1.09 o 
   2  12   5      670.90      644.50     12.47 o 
   3  12   5       48.63       38.28      2.27 o 
   4  12   5       71.72       64.17      2.87 o 
   5  12   5        2.55       13.37      1.36 o 
   6  12   5       42.46       34.71      2.03 o 
   7  12   5       77.22       87.90      2.62 o 
   8  12   5        3.83        6.43      0.87 o 
  -1  13   5        0.18        7.25      1.47 o 
   0  13   5       22.19       28.19      4.18 o 
   1  13   5       24.82       35.07      1.71 o 
   2  13   5       24.09       20.02      1.83 o 
   3  13   5       55.56       53.69      2.81 o 
   4  13   5        1.76        0.62      1.02 o 
   5  13   5        8.35       10.68      1.39 o 
   6  13   5        8.05        9.93      1.03 o 
   7  13   5      277.05      283.82      4.52 o 
   1  14   5      439.37      461.94     13.56 o 
   2  14   5      196.07      193.40      4.08 o 
   3  14   5        1.12        5.19      1.08 o 
   4  14   5       66.86       58.01      2.69 o 
   5  14   5        3.42        2.29      0.93 o 
   6  14   5        0.02        0.12      0.78 o 
  -4 -13   6        0.83        1.89      0.88 o 
  -3 -13   6        1.56        0.34      1.06 o 
  -2 -13   6        0.55        2.14      1.98 o 
  -1 -13   6      118.20      148.31      7.27 o 
  -6 -12   6        5.55        7.48      1.64 o 
  -5 -12   6       38.43       32.11      1.84 o 
  -4 -12   6       23.08       20.77      1.69 o 
  -3 -12   6       95.83       99.77      3.37 o 
  -2 -12   6       10.31       11.63      1.70 o 
  -1 -12   6       29.09       42.41      4.96 o 
   0 -12   6        8.04        8.83      2.64 o 
   1 -12   6        3.37        1.32      1.10 o 
  -7 -11   6       41.40       44.52      2.77 o 
  -6 -11   6        1.52       10.05      1.43 o 
  -5 -11   6        7.45        5.34      1.39 o 
  -4 -11   6      100.36      114.58      4.55 o 
  -3 -11   6       31.47       29.84      2.14 o 
  -2 -11   6       29.89       41.60      2.44 o 
  -1 -11   6      195.86      215.87      6.17 o 
   0 -11   6        3.29        2.62      1.12 o 
   1 -11   6        0.75        0.62      1.52 o 
   2 -11   6       46.00       43.75      3.12 o 
  -7 -10   6        0.65        5.33      2.42 o 
  -6 -10   6       24.81       22.97      2.05 o 
  -5 -10   6        0.39        1.66      1.70 o 
  -4 -10   6      237.67      243.35      7.94 o 
  -3 -10   6      367.18      340.43      7.78 o 
  -2 -10   6       81.43      100.36      3.74 o 
  -1 -10   6       52.71       50.08      3.18 o 
   0 -10   6       18.86       17.73      1.43 o 
   1 -10   6        1.31        4.61      1.39 o 
   2 -10   6      209.20      201.76      8.29 o 
   3 -10   6      695.35      873.17     13.56 o 
   4 -10   6      280.82      273.68      8.90 o 
  -8  -9   6        1.64        4.66      1.21 o 
  -7  -9   6        3.42        2.46      1.73 o 
  -6  -9   6      166.13      169.45      8.48 o 
  -5  -9   6      268.30      300.66     12.44 o 
  -4  -9   6      407.82      403.22     14.31 o 
  -3  -9   6      143.98      203.90      7.15 o 
  -2  -9   6        0.00       -2.29      1.84 o 
  -1  -9   6      116.57      111.08      4.53 o 
   0  -9   6        0.35       -1.34      1.05 o 
   1  -9   6       13.61       15.92      1.49 o 
   2  -9   6       34.47      170.23      7.65 o 
   3  -9   6       29.94       26.50      2.23 o 
   4  -9   6        1.10        1.85      1.07 o 
  -8  -8   6       24.67       24.82      3.45 o 
  -7  -8   6     1519.14     1567.48     29.31 o 
  -6  -8   6       45.70       40.46      4.92 o 
  -5  -8   6        2.02        1.07      1.74 o 
  -4  -8   6      283.93      287.02     11.69 o 
  -3  -8   6      547.09      524.04     14.25 o 
  -2  -8   6       66.94       61.11      4.84 o 
  -1  -8   6       38.21       31.60      3.05 o 
   0  -8   6      793.83      784.93      9.67 o 
   2  -8   6       48.42       49.67      3.95 o 
   3  -8   6       66.88       70.18      4.49 o 
   4  -8   6       15.53        9.93      2.16 o 
   5  -8   6        0.56       -0.03      1.23 o 
  -8  -7   6      143.12      134.07      7.92 o 
  -7  -7   6      160.74      195.62     10.48 o 
  -6  -7   6      154.64      137.67      8.81 o 
  -5  -7   6      110.29      111.56      7.92 o 
  -4  -7   6      102.97      108.88      6.49 o 
  -3  -7   6       74.32       55.82      8.00 o 
  -2  -7   6      103.23       93.57     15.10 o 
  -1  -7   6      168.78      190.51     20.89 o 
   0  -7   6     2062.02     1956.08     30.39 o 
   1  -7   6      250.56      254.05     30.93 o 
   2  -7   6        0.05        0.53      1.47 o 
   3  -7   6       83.45       79.00      7.09 o 
   4  -7   6       15.31       23.26      2.30 o 
   5  -7   6       22.41       22.49      2.61 o 
   6  -7   6       80.65       68.76      4.65 o 
  -9  -6   6       28.94       37.53      3.74 o 
  -8  -6   6       43.71       48.77      3.16 o 
  -7  -6   6       53.29       40.69      3.24 o 
  -6  -6   6        3.05        3.89      1.56 o 
  -5  -6   6       34.42       39.28      3.07 o 
  -4  -6   6       10.75       11.85      2.45 o 
  -3  -6   6      108.24      120.18     11.09 o 
  -2  -6   6      253.26      248.17     22.17 o 
  -1  -6   6      238.80      249.57     22.30 o 
   0  -6   6      247.57      228.21     21.25 o 
   1  -6   6      141.27      154.51     18.05 o 
   2  -6   6      146.39      158.25      6.08 o 
   3  -6   6      117.42      105.20      4.20 o 
   4  -6   6        4.11        4.92      1.40 o 
   5  -6   6      120.22      130.29      5.85 o 
   6  -6   6       37.91       26.93      3.40 o 
  -9  -5   6        7.92       10.33      1.40 o 
  -8  -5   6       27.55       29.07      4.12 o 
  -7  -5   6        8.19        8.18      2.72 o 
  -6  -5   6      194.72      234.52     11.93 o 
  -5  -5   6      209.08      188.91      9.09 o 
  -4  -5   6       14.04       14.56      6.13 o 
  -3  -5   6      515.74      542.69     31.52 o 
  -2  -5   6      191.04      189.48     12.50 o 
  -1  -5   6        6.21       11.68      3.50 o 
   0  -5   6      158.72      145.32     16.28 o 
   1  -5   6       39.04       42.35      9.20 o 
   2  -5   6       13.10       16.31      6.57 o 
   3  -5   6        0.34        0.90      1.17 o 
   4  -5   6       16.41       51.46      3.24 o 
   5  -5   6      261.56      249.56      6.09 o 
   6  -5   6       44.03       35.93      4.42 o 
   7  -5   6       22.99       22.48      1.93 o 
  -9  -4   6       40.55       39.26      2.51 o 
  -8  -4   6        7.33        7.85      1.62 o 
  -7  -4   6       62.42       68.89      4.42 o 
  -6  -4   6      236.51      226.63     11.84 o 
  -5  -4   6       26.42       14.98      3.05 o 
  -4  -4   6      307.99      306.00     25.39 o 
  -3  -4   6     2778.87     2918.28    113.56 o 
  -2  -4   6      198.43      192.81     11.93 o 
  -1  -4   6       15.04        5.30      2.47 o 
   0  -4   6        4.25        2.79      1.91 o 
   1  -4   6       62.47       44.40      9.04 o 
   2  -4   6       10.01        7.52      4.35 o 
   3  -4   6       18.93       19.94      7.60 o 
   4  -4   6       81.58      108.62      3.65 o 
   5  -4   6      389.42      331.98      6.71 o 
   6  -4   6        2.32        0.75      1.65 o 
   7  -4   6        0.56        1.87      1.31 o 
  -9  -3   6        5.74        4.28      1.91 o 
  -8  -3   6       96.77      105.28      5.07 o 
  -7  -3   6      466.08      472.74     11.65 o 
  -6  -3   6        1.20        1.85      1.89 o 
  -5  -3   6        3.57        4.48      2.92 o 
  -4  -3   6      155.89      149.58     17.68 o 
  -3  -3   6        4.40        5.77      4.37 o 
  -2  -3   6       67.47       67.95      6.96 o 
  -1  -3   6       90.92       73.45      6.85 o 
   0  -3   6      315.10      268.12     12.41 o 
   1  -3   6      268.01      229.03     14.37 o 
   2  -3   6       27.88       44.55      8.75 o 
   3  -3   6      255.62      276.26     23.07 o 
   4  -3   6       69.97       67.00     12.11 o 
   5  -3   6       36.69       38.45      2.67 o 
   6  -3   6       66.48       63.80      4.27 o 
   7  -3   6      187.33      189.92      6.80 o 
   8  -3   6        2.70        5.04      1.67 o 
  -9  -2   6        0.08        0.44      0.89 o 
  -8  -2   6       54.42       59.76      3.89 o 
  -7  -2   6       14.72       13.21      2.02 o 
  -6  -2   6        0.04       -0.42      1.56 o 
  -5  -2   6        3.54        5.87      2.73 o 
  -4  -2   6        5.21        7.34      3.02 o 
  -3  -2   6      108.52       99.31     12.85 o 
  -2  -2   6        2.81        1.08      2.58 o 
  -1  -2   6       50.95       42.48      5.11 o 
   0  -2   6       29.46       25.60      5.21 o 
   1  -2   6     2023.51     2026.88     53.68 o 
   2  -2   6     4055.37     4118.17    207.77 o 
   3  -2   6      739.84      723.91     35.65 o 
   4  -2   6       13.34       12.23      5.69 o 
   5  -2   6       25.97       25.66      2.31 o 
   6  -2   6      383.32      393.83     10.49 o 
   7  -2   6       21.49       19.19      2.62 o 
   8  -2   6      103.63      111.13      6.81 o 
  -9  -1   6       31.43       42.65      3.65 o 
  -8  -1   6        1.64        2.92      1.28 o 
  -7  -1   6      210.67      210.21     11.82 o 
  -6  -1   6     4268.61     4100.21     38.62 o 
  -5  -1   6      657.71      618.57     12.56 o 
  -4  -1   6      227.18      215.20     14.10 o 
  -3  -1   6      252.16      249.32     19.53 o 
  -2  -1   6      267.57      273.56     19.31 o 
  -1  -1   6     1133.80     1053.29     58.85 o 
   0  -1   6       37.01       33.80      4.25 o 
   1  -1   6      574.13      664.07     18.40 o 
   2  -1   6     1498.65     1450.80     51.91 o 
   3  -1   6        1.11       -0.65      2.67 o 
   4  -1   6      107.67      100.40     14.74 o 
   5  -1   6        3.85        2.59      2.29 o 
   6  -1   6      186.12      220.64      7.96 o 
   7  -1   6      179.56      182.04      5.75 o 
   8  -1   6       54.13       52.05      3.13 o 
   9  -1   6      554.06      498.42     45.15 o 
  -8   0   6      134.76      147.47      8.23 o 
  -7   0   6      635.91      613.68     19.34 o 
  -6   0   6       24.69       22.31      2.03 o 
  -5   0   6      100.24      105.20      3.51 o 
  -4   0   6      146.13      156.96      6.39 o 
  -3   0   6        0.94        2.20      2.48 o 
  -2   0   6       11.43        6.90      3.00 o 
  -1   0   6      408.83      386.83     12.20 o 
   0   0   6      205.20      224.62      9.42 o 
   1   0   6      368.33      329.79     12.20 o 
   2   0   6       32.20       24.39      3.67 o 
   3   0   6       34.91       32.13      4.81 o 
   4   0   6       11.92       20.82      5.03 o 
   5   0   6        9.68       23.61      7.91 o 
   6   0   6       64.50       55.34      3.83 o 
   7   0   6      173.19      173.52      5.71 o 
   8   0   6     1714.06     1759.87     29.65 o 
   9   0   6        0.62        1.04      0.69 o 
  -8   1   6      129.58      128.57      7.49 o 
  -7   1   6       16.47       21.36      3.78 o 
  -6   1   6       55.06       53.29      3.25 o 
  -5   1   6        0.31        0.95      0.87 o 
  -4   1   6      319.51      312.71      9.11 o 
  -3   1   6       25.93       41.54      7.79 o 
  -2   1   6     1535.23     1626.49     46.26 o 
  -1   1   6      982.74     1108.83     36.55 o 
   0   1   6      198.30      182.74      8.43 o 
   1   1   6     1203.65     1076.55     21.22 o 
   2   1   6      980.42      900.91     21.59 o 
   3   1   6      334.86      332.94     14.60 o 
   4   1   6       56.41       69.06      7.45 o 
   5   1   6        0.03       -0.53      2.36 o 
   6   1   6     1467.10     1499.76     45.40 o 
   7   1   6       15.55       10.29      1.98 o 
   8   1   6       66.37       63.10      3.74 o 
   9   1   6        0.00        5.28      1.35 o 
  -8   2   6      604.70      565.47     14.86 o 
  -7   2   6       53.77       51.05      5.22 o 
  -6   2   6       54.60       55.36      3.28 o 
  -5   2   6      171.89      162.44      5.39 o 
  -4   2   6      111.17      108.24      5.34 o 
  -3   2   6      382.10      360.78      9.58 o 
  -2   2   6     4354.10     4734.71     82.99 o 
  -1   2   6      688.71      809.60     31.44 o 
   0   2   6      215.76      204.16     11.30 o 
   1   2   6       46.11       43.69      4.13 o 
   2   2   6      315.03      266.14     11.33 o 
   3   2   6      752.41      722.66     32.01 o 
   4   2   6      519.24      562.55     30.37 o 
   5   2   6      626.73      628.14     33.63 o 
   6   2   6      129.17      114.26      5.51 o 
   7   2   6      585.70      557.17     12.33 o 
   8   2   6      170.45      200.06      5.92 o 
   9   2   6        6.09        9.57      2.72 o 
  -8   3   6        6.84        7.19      1.88 o 
  -7   3   6      182.02      182.84      9.27 o 
  -6   3   6       44.50       38.70      3.48 o 
  -5   3   6        0.47       -0.24      1.23 o 
  -4   3   6       12.94       15.47      1.71 o 
  -3   3   6       30.75       31.24      6.39 o 
  -2   3   6       35.21       50.72      8.08 o 
  -1   3   6       41.05       41.59      5.12 o 
   0   3   6      341.22      251.26     11.35 o 
   1   3   6      160.68      153.04      6.25 o 
   2   3   6        9.58       10.82      2.55 o 
   3   3   6       98.33       99.52     12.76 o 
   4   3   6       34.24       36.32      8.95 o 
   5   3   6      144.71      149.59     17.64 o 
   6   3   6        7.45        4.67      2.10 o 
   7   3   6       44.64       32.74      5.02 o 
   8   3   6       77.76       77.16      5.31 o 
   9   3   6       12.40       10.54      1.89 o 
  -7   4   6       43.08       48.91      4.37 o 
  -6   4   6       41.10       47.38      3.66 o 
  -5   4   6      312.03      260.17      6.77 o 
  -4   4   6       86.55      105.93      4.10 o 
  -3   4   6       11.24       24.90      7.38 o 
  -2   4   6        6.85        5.73      2.64 o 
  -1   4   6        4.61        5.66      2.50 o 
   0   4   6        4.53        4.64      2.14 o 
   1   4   6      785.48      664.28     19.15 o 
   2   4   6      207.91      211.87      8.55 o 
   3   4   6     2639.85     2752.67     69.36 o 
   4   4   6      158.89      153.34     17.27 o 
   5   4   6      694.77      697.34     38.76 o 
   6   4   6        6.41        5.67      2.09 o 
   7   4   6      304.55      383.60      9.55 o 
   8   4   6      224.97      235.48      6.30 o 
   9   4   6      111.15      107.24      6.19 o 
  10   4   6       63.43       69.26      2.96 o 
  -7   5   6        0.50        0.69      1.23 o 
  -6   5   6      130.06      114.43      5.26 o 
  -5   5   6      515.08      487.17     11.68 o 
  -4   5   6      194.09      209.07      6.10 o 
  -3   5   6        2.11        2.05      1.01 o 
  -2   5   6       29.70       21.06      5.87 o 
  -1   5   6       42.28       42.18      5.28 o 
   0   5   6        6.92        8.13      2.82 o 
   1   5   6       40.98       49.16      5.69 o 
   2   5   6     1075.31     1061.20     26.48 o 
   3   5   6        2.73       -1.14      3.15 o 
   4   5   6      143.19      110.38     15.15 o 
   5   5   6      533.39      543.02     34.92 o 
   6   5   6       12.38       11.92      4.50 o 
   7   5   6      121.14      142.62      8.45 o 
   8   5   6      159.24      149.74     12.26 o 
   9   5   6      390.68      340.56      8.50 o 
  10   5   6       77.81       76.89      5.13 o 
  -6   6   6       16.97       17.35      2.70 o 
  -5   6   6       88.81       93.00      4.00 o 
  -4   6   6       16.84       13.30      1.66 o 
  -3   6   6       28.56       22.23      2.00 o 
  -2   6   6        1.41       -1.08      2.45 o 
  -1   6   6      206.95      209.77     18.96 o 
   0   6   6       96.60      101.46      8.43 o 
   1   6   6       30.11       45.12      6.04 o 
   2   6   6      315.01      310.66     13.70 o 
   3   6   6       37.93       29.76      5.30 o 
   4   6   6      102.31       81.81     13.63 o 
   5   6   6      247.72      299.61     26.83 o 
   6   6   6       47.93       44.60      4.70 o 
   7   6   6      106.91      111.19      5.14 o 
   8   6   6        0.14        3.93      2.38 o 
   9   6   6       70.29       62.72      3.73 o 
  10   6   6       46.27       45.17      3.75 o 
  -6   7   6        7.43        7.63      2.06 o 
  -5   7   6       10.50       13.61      1.66 o 
  -4   7   6        0.43        0.86      1.02 o 
  -3   7   6       76.52       67.15      3.54 o 
  -2   7   6      302.10      302.07      5.87 o 
  -1   7   6       68.98       65.40      5.18 o 
   0   7   6     2713.02     2727.50     71.64 o 
   1   7   6      815.80      729.57     28.00 o 
   2   7   6       10.08        5.75      2.11 o 
   3   7   6       24.68       21.97      4.49 o 
   4   7   6        1.08       -0.32      2.96 o 
   5   7   6      423.10      525.74     14.72 o 
   6   7   6      205.47      205.08      6.98 o 
   7   7   6      659.55      644.55     27.66 o 
   8   7   6       28.10       21.39      2.76 o 
   9   7   6      148.06      142.31     15.86 o 
  -5   8   6       47.57       48.48      2.11 o 
  -4   8   6        2.05       -0.10      0.83 o 
  -3   8   6       14.08       14.91      1.46 o 
  -2   8   6        3.92        6.26      1.04 o 
  -1   8   6      190.43      171.67      3.74 o 
   0   8   6        0.72        3.44      1.37 o 
   1   8   6       27.85       25.57      6.92 o 
   2   8   6        0.68        1.57      2.51 o 
   3   8   6       11.57       13.82      7.10 o 
   4   8   6       23.25       21.94      2.21 o 
   5   8   6        7.63        6.80      1.34 o 
   6   8   6     1510.43     1543.24     20.74 o 
   7   8   6      603.04      640.72     35.83 o 
   8   8   6      184.67      167.19     20.69 o 
   9   8   6       68.05       57.30      8.76 o 
  -5   9   6        1.31        4.22      1.43 o 
  -4   9   6        4.24        4.18      1.10 o 
  -3   9   6       12.07        6.88      1.27 o 
  -2   9   6      615.07      688.43     15.51 o 
  -1   9   6      243.63      275.69      7.16 o 
   0   9   6       82.95       73.22      2.53 o 
   1   9   6      152.47      132.55      3.21 o 
   2   9   6      135.32      137.05      3.97 o 
   3   9   6        0.84        8.54      1.17 o 
   4   9   6      178.32      188.99      5.42 o 
   5   9   6       80.40       82.91      3.42 o 
   6   9   6      515.14      553.85     10.06 o 
   7   9   6       47.07       50.58      3.71 o 
   8   9   6       23.01       17.59      2.78 o 
   9   9   6        9.96        8.08      1.50 o 
  -4  10   6      185.27      174.28      5.24 o 
  -3  10   6      262.56      299.92      9.92 o 
  -2  10   6       60.32       55.15      3.14 o 
  -1  10   6       36.20       28.07      2.45 o 
   0  10   6        8.76       10.72      1.33 o 
   1  10   6        0.63       -0.95      0.85 o 
   2  10   6       95.82      124.55      4.67 o 
   3  10   6        9.79       11.44      1.65 o 
   4  10   6      149.86      153.25      5.37 o 
   5  10   6      755.89      818.04     15.53 o 
   6  10   6        9.91        5.33      1.41 o 
   7  10   6       15.49       11.75      2.00 o 
   8  10   6        0.44        1.25      2.17 o 
   9  10   6       11.70       13.33      3.00 o 
  -3  11   6      226.09      259.64      6.60 o 
  -2  11   6      275.25      265.98      6.13 o 
  -1  11   6       76.86       85.06      3.79 o 
   0  11   6        3.74        5.50      1.50 o 
   1  11   6      203.40      210.41      4.68 o 
   2  11   6       16.02       12.91      1.24 o 
   3  11   6      152.75      133.61      4.99 o 
   4  11   6      275.87      296.45      8.46 o 
   5  11   6      379.92      406.91      7.28 o 
   6  11   6      211.00      214.02      4.96 o 
   7  11   6       50.98       52.73      2.85 o 
   8  11   6        2.68        3.21      0.94 o 
  -2  12   6       50.17       45.78      2.73 o 
  -1  12   6       20.00       15.55      1.65 o 
   0  12   6       27.16       32.00      3.89 o 
   1  12   6      178.40      185.13      4.22 o 
   2  12   6        3.41        0.48      0.93 o 
   3  12   6      349.73      302.07      5.39 o 
   4  12   6       26.74       21.74      1.55 o 
   5  12   6      158.16      168.35      4.13 o 
   6  12   6        3.02        9.70      1.23 o 
   7  12   6      186.00      186.12      7.23 o 
   8  12   6       27.11       26.05      1.62 o 
  -1  13   6       58.36       60.98      3.09 o 
   0  13   6       11.38       17.69      2.43 o 
   1  13   6        1.69        7.28      1.39 o 
   2  13   6       20.36       17.87      1.54 o 
   3  13   6        0.00        1.11      0.89 o 
   4  13   6        4.87        5.28      1.02 o 
   5  13   6        0.42        7.75      1.28 o 
   6  13   6       18.17       17.17      1.67 o 
   7  13   6       68.39       68.53      2.41 o 
   1  14   6        0.11        2.40      1.39 o 
   2  14   6       21.08       10.46      2.62 o 
   3  14   6      120.67      110.96      3.52 o 
   4  14   6        0.06        7.83      1.05 o 
   5  14   6        4.43        5.16      0.99 o 
   6  14   6        8.16        7.60      1.20 o 
  -5 -12   7        4.46        4.05      0.83 o 
  -4 -12   7      102.96      100.61      3.21 o 
  -3 -12   7        2.14        1.82      0.91 o 
  -2 -12   7        0.04       -0.73      1.05 o 
  -1 -12   7        0.34        6.85      2.40 o 
   0 -12   7        2.09       -0.70      1.91 o 
  -6 -11   7        0.41        3.02      1.09 o 
  -5 -11   7       39.91       37.48      2.44 o 
  -4 -11   7     3139.51     3118.79     55.54 o 
  -3 -11   7       38.44       49.58      2.51 o 
  -2 -11   7       24.44       24.63      2.24 o 
  -1 -11   7        2.13        6.63      1.25 o 
   0 -11   7       14.72       12.20      1.97 o 
   1 -11   7       19.57       13.80      1.38 o 
   2 -11   7       29.58       32.95      2.32 o 
  -7 -10   7        2.05        0.58      1.01 o 
  -6 -10   7       11.00        9.11      1.37 o 
  -5 -10   7        0.02       -0.34      1.38 o 
  -4 -10   7       30.91       31.92      2.43 o 
  -3 -10   7       23.93       32.46      2.19 o 
  -2 -10   7       26.64       22.50      2.24 o 
  -1 -10   7        0.04       -0.10      1.07 o 
   0 -10   7      170.72      162.39      4.40 o 
   1 -10   7       52.80       48.55      2.81 o 
   2 -10   7      124.90      142.81      4.47 o 
   3 -10   7      639.03      696.95     11.10 o 
  -7  -9   7        0.06        1.40      1.25 o 
  -6  -9   7      190.19      198.57      6.49 o 
  -5  -9   7        0.65        1.49      2.15 o 
  -4  -9   7        7.40        6.92      2.55 o 
  -3  -9   7        2.06        2.33      1.40 o 
  -2  -9   7      163.75      159.97      5.29 o 
  -1  -9   7        0.46        1.48      1.15 o 
   0  -9   7      133.82      131.78      4.16 o 
   1  -9   7       97.88      107.40      4.44 o 
   2  -9   7      216.08      271.50      6.75 o 
   3  -9   7       68.92       74.53      3.37 o 
   4  -9   7       45.26       53.60      4.27 o 
  -8  -8   7        0.35       -0.31      1.47 o 
  -7  -8   7       92.21      116.13      7.22 o 
  -6  -8   7      282.84      309.44     12.36 o 
  -5  -8   7       38.18       37.44      4.49 o 
  -4  -8   7      109.32      148.29      8.09 o 
  -3  -8   7       42.02       45.39      3.36 o 
  -2  -8   7      389.54      365.18      7.88 o 
  -1  -8   7       24.66       23.39      2.22 o 
   0  -8   7     1140.18     1053.75     11.84 o 
   1  -8   7      941.11     1005.98     17.49 o 
   2  -8   7      104.65       99.74      6.15 o 
   3  -8   7       63.47       63.65      4.24 o 
   4  -8   7       13.72       14.40      1.64 o 
   5  -8   7        0.10       -0.42      1.12 o 
  -8  -7   7      159.03      154.90      7.87 o 
  -7  -7   7      248.49      262.42      8.12 o 
  -6  -7   7      735.71      727.95     13.48 o 
  -5  -7   7       38.13       43.19      3.47 o 
  -4  -7   7       64.50       55.95      3.81 o 
  -3  -7   7        2.75        0.62      1.76 o 
  -2  -7   7      352.63      335.71     17.09 o 
  -1  -7   7       41.19       39.10      2.88 o 
   0  -7   7        0.37       82.67      5.26 o 
   1  -7   7      484.38      456.87     23.79 o 
   2  -7   7       88.31       95.48      5.36 o 
   3  -7   7      111.76       96.99      4.11 o 
   4  -7   7      279.99      260.69     11.89 o 
   5  -7   7       13.96        8.39      1.60 o 
   6  -7   7        2.58        2.29      1.36 o 
  -8  -6   7       13.56       13.45      2.64 o 
  -7  -6   7        0.16       -0.66      1.23 o 
  -6  -6   7        3.34        2.76      1.65 o 
  -5  -6   7       13.11       14.87      2.19 o 
  -4  -6   7        3.62        3.67      1.45 o 
  -3  -6   7       10.05       15.63      3.48 o 
  -2  -6   7      191.16      178.24     19.96 o 
  -1  -6   7      260.53      272.73     24.73 o 
   0  -6   7        7.27       13.15      6.53 o 
   1  -6   7       32.43       30.34      2.85 o 
   2  -6   7        5.18        6.93      1.96 o 
   3  -6   7       14.73       12.97      1.88 o 
   4  -6   7       77.09       75.13      4.43 o 
   5  -6   7      178.83      167.76      6.34 o 
   6  -6   7       85.22       80.38      5.42 o 
  -8  -5   7        1.06        0.63      1.09 o 
  -7  -5   7       24.32       27.20      4.38 o 
  -6  -5   7       46.77       48.66      5.59 o 
  -5  -5   7       17.96       20.25      2.48 o 
  -4  -5   7       81.74       79.63      4.25 o 
  -3  -5   7      229.71      241.17     22.17 o 
  -2  -5   7       17.09       26.07      5.53 o 
  -1  -5   7       89.22      141.31     11.01 o 
   0  -5   7        0.38        1.88      3.53 o 
   1  -5   7       24.26       17.40      7.24 o 
   2  -5   7        0.68        2.94      1.36 o 
   3  -5   7       81.82       81.66      3.73 o 
   4  -5   7      391.36      440.21      9.14 o 
   5  -5   7        0.94        3.23      1.26 o 
   6  -5   7        6.70        2.76      1.22 o 
   7  -5   7        0.37        4.99      1.99 o 
  -8  -4   7       17.47       17.81      2.05 o 
  -7  -4   7       38.19       40.34      3.38 o 
  -6  -4   7      267.20      273.67     13.20 o 
  -5  -4   7        0.01        1.45      2.49 o 
  -4  -4   7        8.43        5.27      1.92 o 
  -3  -4   7        2.82        3.46      3.58 o 
  -2  -4   7      187.84      190.92     16.30 o 
  -1  -4   7        4.85        2.50      2.29 o 
   0  -4   7        9.20       16.42      5.51 o 
   1  -4   7       17.76       15.35      6.27 o 
   2  -4   7        1.86        2.44      5.24 o 
   3  -4   7       60.86       62.67      3.20 o 
   4  -4   7      290.75      281.43      5.97 o 
   5  -4   7        0.49        0.10      1.11 o 
   6  -4   7       20.01       17.36      2.28 o 
   7  -4   7        9.88        8.20      1.55 o 
  -8  -3   7       14.86       14.87      1.96 o 
  -7  -3   7       35.00       35.78      3.21 o 
  -6  -3   7     1193.85     1144.25     18.46 o 
  -5  -3   7       76.45       69.86      4.36 o 
  -4  -3   7      296.81      298.07     26.16 o 
  -3  -3   7      102.92       91.91     13.64 o 
  -2  -3   7       48.00       38.00      5.79 o 
  -1  -3   7        4.89        4.74      2.75 o 
   0  -3   7       23.04       17.36      3.82 o 
   1  -3   7        1.09       -1.59      2.32 o 
   2  -3   7      102.18      161.45     17.22 o 
   3  -3   7      126.71      137.71     17.03 o 
   4  -3   7       12.18       17.17      1.76 o 
   5  -3   7       26.41       23.39      2.32 o 
   6  -3   7        0.12       -0.17      1.36 o 
   7  -3   7       11.76       41.12      5.88 o 
   8  -3   7      149.18      144.87      6.42 o 
  -8  -2   7        4.97        7.23      1.54 o 
  -7  -2   7        7.45        3.49      1.35 o 
  -6  -2   7      441.82      445.18     11.34 o 
  -5  -2   7       81.92       93.45      6.69 o 
  -4  -2   7       77.75       83.00     13.44 o 
  -3  -2   7        4.65        3.99      3.44 o 
  -2  -2   7       45.63       40.38      5.57 o 
  -1  -2   7      302.02      293.11     13.54 o 
   0  -2   7      371.61      354.40     14.75 o 
   1  -2   7     3376.67     3414.29     91.73 o 
   2  -2   7       15.84       26.63      6.61 o 
   3  -2   7        5.30        4.09      4.71 o 
   4  -2   7      605.43      596.44     11.91 o 
   5  -2   7      195.28      193.55      7.20 o 
   6  -2   7       58.17       57.44      4.18 o 
   7  -2   7        5.29        4.75      1.80 o 
   8  -2   7      253.62      240.99      9.50 o 
  -8  -1   7      111.42      115.25      4.76 o 
  -7  -1   7      211.74      199.67      7.29 o 
  -6  -1   7      200.44      182.82      7.36 o 
  -5  -1   7       34.94       41.27      3.40 o 
  -4  -1   7      516.64      542.94     32.76 o 
  -3  -1   7       14.74        6.46      3.15 o 
  -2  -1   7     1159.15     1173.62     43.33 o 
  -1  -1   7        1.78        0.71      1.89 o 
   0  -1   7     1810.38     1711.28     52.10 o 
   1  -1   7     7084.90     8084.25    131.47 o 
   2  -1   7       13.53       15.58      3.71 o 
   3  -1   7        5.34        7.71      2.92 o 
   4  -1   7        0.71       -3.66      5.42 o 
   5  -1   7       45.72       44.54      2.76 o 
   6  -1   7       64.11       62.44      4.36 o 
   7  -1   7       53.67       48.53      2.94 o 
   8  -1   7       97.12       92.68      6.60 o 
  -8   0   7       29.18       33.22      3.94 o 
  -7   0   7      136.33      124.87      5.68 o 
  -6   0   7       59.83       51.99      3.95 o 
  -5   0   7       98.81      167.52      6.54 o 
  -4   0   7      106.17       99.87     13.54 o 
  -3   0   7       18.49       23.56      6.74 o 
  -2   0   7      465.33      480.65     27.35 o 
  -1   0   7      347.40      356.79     22.51 o 
   0   0   7        0.47        0.49      2.89 o 
   1   0   7     1148.28     1158.41     25.02 o 
   2   0   7      334.95      327.78     14.11 o 
   3   0   7       22.82       22.31      4.02 o 
   4   0   7       10.56        6.24      4.79 o 
   5   0   7       56.70       77.84      3.62 o 
   6   0   7       21.96       17.97      2.42 o 
   7   0   7       67.98       68.08      3.60 o 
   8   0   7      466.36      423.81     10.21 o 
   9   0   7       35.00       24.27      1.76 o 
  -8   1   7      875.03      903.81     19.12 o 
  -7   1   7        0.79       -1.12      2.28 o 
  -6   1   7       14.99       12.64      2.25 o 
  -5   1   7        5.34        4.16      1.57 o 
  -4   1   7        0.65        0.22      1.43 o 
  -3   1   7       90.77       98.01     12.83 o 
  -2   1   7        2.14        0.19      2.70 o 
  -1   1   7     8519.88     9657.75    133.87 o 
   0   1   7     1769.82     1652.26     83.58 o 
   1   1   7      141.02      137.60     13.85 o 
   2   1   7      570.33      541.11     17.63 o 
   3   1   7       80.46       58.01      6.68 o 
   4   1   7        3.48       28.41      5.43 o 
   5   1   7      452.55      462.84     13.98 o 
   6   1   7     2674.24     2740.39     38.73 o 
   7   1   7        6.67        7.18      1.94 o 
   8   1   7        0.42       -0.11      0.99 o 
   9   1   7        7.96       14.14      1.86 o 
  -8   2   7      799.34      818.05     16.76 o 
  -7   2   7        1.16        4.01      2.33 o 
  -6   2   7       14.69       11.33      2.89 o 
  -5   2   7       20.42       15.59      2.52 o 
  -4   2   7      703.13      656.35     13.65 o 
  -3   2   7      321.71      345.22     23.52 o 
  -2   2   7       24.78       14.80      5.17 o 
  -1   2   7     3185.08     3245.81    107.50 o 
   0   2   7      685.07      650.35     23.94 o 
   1   2   7       13.78       10.89      4.44 o 
   2   2   7      156.79      142.44     14.48 o 
   3   2   7        0.20        2.20      2.68 o 
   4   2   7      221.60      196.44     14.46 o 
   5   2   7      616.40      614.94     34.71 o 
   6   2   7        6.20        4.26      1.73 o 
   7   2   7      101.50       92.15      5.05 o 
   8   2   7       12.18       15.32      1.84 o 
   9   2   7        8.04        9.57      1.62 o 
  -7   3   7        0.49        4.78      2.01 o 
  -6   3   7       46.08       47.54      5.27 o 
  -5   3   7       51.50       43.39      3.81 o 
  -4   3   7        6.71        7.61      1.52 o 
  -3   3   7      149.97      175.12     12.29 o 
  -2   3   7      396.26      405.81     17.92 o 
  -1   3   7        0.10        0.45      2.50 o 
   0   3   7      252.60      234.15     11.68 o 
   1   3   7       49.53       41.69      5.05 o 
   2   3   7      172.69      149.68     15.30 o 
   3   3   7       78.58       79.56     11.81 o 
   4   3   7       87.83       90.93      9.02 o 
   5   3   7      523.64      508.66     32.75 o 
   6   3   7        9.94       12.41      2.85 o 
   7   3   7       14.58       13.22      3.38 o 
   8   3   7      227.07      242.37      8.31 o 
   9   3   7      170.13      139.06     15.28 o 
  -7   4   7       14.19        9.15      1.26 o 
  -6   4   7       31.68       34.47      4.30 o 
  -5   4   7        1.88        1.43      1.29 o 
  -4   4   7      163.19      149.79      5.72 o 
  -3   4   7       37.79       42.35      2.66 o 
  -2   4   7       78.40       80.55      8.28 o 
  -1   4   7        4.28        4.58      2.29 o 
   0   4   7      344.63      294.69     13.91 o 
   1   4   7        5.01        5.66      2.49 o 
   2   4   7       39.94       52.03      6.45 o 
   3   4   7      376.02      389.75     26.65 o 
   4   4   7      125.77      137.37     16.98 o 
   5   4   7       14.49        9.34      6.37 o 
   6   4   7       74.96       71.86      4.16 o 
   7   4   7       52.67       57.72      5.76 o 
   8   4   7      356.80      332.68     12.83 o 
   9   4   7        1.65        2.56      1.23 o 
  -6   5   7       42.64       34.10      2.60 o 
  -5   5   7       61.50       52.92      3.93 o 
  -4   5   7      615.42      583.06     10.64 o 
  -3   5   7      161.58      148.46      4.96 o 
  -2   5   7       37.05       28.50      7.83 o 
  -1   5   7        2.12        1.16      2.39 o 
   0   5   7      363.81      321.14     15.41 o 
   1   5   7       83.80       72.55      7.41 o 
   2   5   7      312.23      289.05     20.05 o 
   3   5   7      261.29      260.75     22.54 o 
   4   5   7      120.02      131.68     17.25 o 
   5   5   7       42.09       41.67     11.15 o 
   6   5   7      131.36      139.59      7.42 o 
   7   5   7        6.97        8.94      1.57 o 
   8   5   7       54.90       47.71      4.88 o 
   9   5   7      226.76      207.75      8.54 o 
  -6   6   7      104.90       97.87      5.60 o 
  -5   6   7       28.11       34.18      3.15 o 
  -4   6   7       69.75       68.15      3.08 o 
  -3   6   7       58.72       56.20      2.75 o 
  -2   6   7       13.40       11.69      1.72 o 
  -1   6   7      104.70      101.47     14.06 o 
   0   6   7       40.43       45.48      6.01 o 
   1   6   7        0.10        8.50      3.92 o 
   2   6   7       60.65       41.77      6.14 o 
   3   6   7      129.58      129.06     16.33 o 
   4   6   7        1.95       -4.62      4.29 o 
   5   6   7      133.58      137.66      8.21 o 
   6   6   7        0.16        3.78      3.14 o 
   7   6   7       44.15       39.73      3.26 o 
   8   6   7      115.11      121.27      7.34 o 
   9   6   7        4.53        8.25      1.60 o 
  -5   7   7        0.35        2.35      1.25 o 
  -4   7   7      465.99      430.43      9.26 o 
  -3   7   7        1.65        0.32      1.27 o 
  -2   7   7       63.42       62.68      2.52 o 
  -1   7   7     1153.50     1072.04     13.81 o 
   1   7   7       22.97       18.44      4.36 o 
   2   7   7       35.09       28.87      5.84 o 
   3   7   7       64.32       58.49      7.35 o 
   4   7   7       29.00       29.56      6.96 o 
   5   7   7       47.20       43.91      7.15 o 
   6   7   7      117.82      106.44      5.40 o 
   7   7   7       63.08       58.99      4.81 o 
   8   7   7      274.58      272.42     11.17 o 
   9   7   7       38.37       49.14      3.14 o 
  -5   8   7        1.05        1.22      0.93 o 
  -4   8   7       27.96       26.95      1.77 o 
  -3   8   7       11.64       13.01      1.26 o 
  -2   8   7       94.09       87.48      2.74 o 
  -1   8   7      699.94      654.20      9.23 o 
   0   8   7        4.35       13.26      1.43 o 
   1   8   7      520.11      515.10      8.68 o 
   2   8   7        1.48        1.38      1.14 o 
   3   8   7       33.47       28.72      4.45 o 
   4   8   7      327.90      357.33      9.04 o 
   5   8   7       35.86       38.20      2.75 o 
   6   8   7     1635.91     1767.10     55.65 o 
   7   8   7        4.51        7.96      1.93 o 
   8   8   7       33.65       32.59      4.35 o 
   9   8   7       43.78       38.87      6.51 o 
  -4   9   7       28.41       32.21      2.28 o 
  -3   9   7       89.68       85.68      3.39 o 
  -2   9   7      770.54      765.87     13.77 o 
  -1   9   7      174.03      151.06      4.48 o 
   0   9   7        1.49        1.19      1.13 o 
   1   9   7      136.84      123.37      3.55 o 
   2   9   7        8.75        6.51      1.65 o 
   3   9   7      370.02      442.95     10.69 o 
   4   9   7      267.87      264.08      8.45 o 
   5   9   7      187.32      193.43      5.20 o 
   6   9   7      795.60      867.32     12.80 o 
   7   9   7       26.28       28.79      2.19 o 
   8   9   7        0.87        9.56      1.80 o 
   9   9   7       12.45       10.06      3.32 o 
  -3  10   7     1367.02     1435.04     24.63 o 
  -2  10   7       33.84       38.04      2.21 o 
  -1  10   7       10.92       13.38      1.50 o 
   0  10   7       29.68       26.45      1.99 o 
   1  10   7       13.00       12.01      1.29 o 
   2  10   7       93.72       95.78      3.57 o 
   3  10   7      318.08      352.14      8.01 o 
   4  10   7      350.73      391.02      8.55 o 
   5  10   7      448.39      478.69      8.27 o 
   6  10   7       53.19       59.72      3.28 o 
   7  10   7       23.94       27.94      2.52 o 
   8  10   7       48.20       49.05      3.07 o 
  -2  11   7      377.58      359.31     11.11 o 
  -1  11   7        5.19        2.71      1.58 o 
   0  11   7      148.86      142.46      6.81 o 
   1  11   7        7.89       10.59      1.56 o 
   2  11   7       35.97       30.42      1.87 o 
   3  11   7      189.69      171.34      6.86 o 
   4  11   7      349.19      365.24     10.09 o 
   5  11   7      505.37      552.79     10.04 o 
   6  11   7       83.30      115.97      5.04 o 
   7  11   7       42.36       47.72      3.20 o 
   8  11   7       33.72       26.60      1.69 o 
  -1  12   7      101.88      109.72      6.38 o 
   0  12   7      171.56      167.42      6.16 o 
   1  12   7       93.93      123.36      5.55 o 
   2  12   7        0.00        3.72      1.70 o 
   3  12   7      171.05      134.64      5.25 o 
   4  12   7       44.77       39.68      2.40 o 
   5  12   7      196.51      235.27      6.03 o 
   6  12   7       41.64       34.52      2.81 o 
   7  12   7       12.67       15.50      1.74 o 
   0  13   7        1.57        1.80      1.53 o 
   1  13   7       87.87       71.44      6.99 o 
   2  13   7      324.02      291.83      7.38 o 
   3  13   7        5.86        3.63      0.97 o 
   4  13   7       10.56       10.16      1.46 o 
   5  13   7       99.36      103.19      4.29 o 
   6  13   7       16.44       15.40      1.82 o 
   2  14   7      252.30      219.58      5.21 o 
   3  14   7       10.14       12.94      1.79 o 
   4  14   7       45.52       51.99      4.95 o 
   5  14   7        3.42        1.94      0.72 o 
  -4 -12   8       21.71       25.22      1.66 o 
  -3 -12   8       16.92       13.72      1.38 o 
  -2 -12   8        0.09        0.75      0.88 o 
  -1 -12   8        0.26        1.33      1.62 o 
  -5 -11   8        1.95        5.32      1.11 o 
  -4 -11   8      121.82      135.24      3.50 o 
  -3 -11   8      251.94      238.58      7.22 o 
  -2 -11   8       50.44       56.35      2.44 o 
  -1 -11   8        6.06        6.43      1.07 o 
   0 -11   8       30.82       24.53      2.29 o 
   1 -11   8        4.23        6.37      1.40 o 
  -6 -10   8       19.89       22.05      1.70 o 
  -5 -10   8      241.94      241.77      6.88 o 
  -4 -10   8      110.95      110.85      3.90 o 
  -3 -10   8      494.03      504.65      9.43 o 
  -2 -10   8       46.47       39.70      2.72 o 
  -1 -10   8        0.64        1.74      1.24 o 
   0 -10   8        5.01        3.07      1.74 o 
   1 -10   8        4.84        2.05      1.06 o 
   2 -10   8      280.83      292.74      7.78 o 
  -7  -9   8       23.42       28.94      2.13 o 
  -6  -9   8      159.75      168.56      8.03 o 
  -5  -9   8        1.49       -2.80      2.56 o 
  -4  -9   8      133.86      144.79      7.78 o 
  -3  -9   8        0.39        5.50      1.35 o 
  -2  -9   8        0.90        0.78      1.24 o 
  -1  -9   8      153.85      156.92      4.49 o 
   0  -9   8        0.37       -2.30      1.65 o 
   1  -9   8      678.72      680.64     14.55 o 
   2  -9   8       28.67       25.15      2.25 o 
   3  -9   8       37.03       38.33      2.32 o 
  -7  -8   8     1511.52     1542.96     25.77 o 
  -6  -8   8      157.82      161.40      5.67 o 
  -5  -8   8       55.17       59.87      3.70 o 
  -4  -8   8        1.20        4.18      1.66 o 
  -3  -8   8       99.37       90.15      6.78 o 
  -2  -8   8      201.63      199.52      6.39 o 
  -1  -8   8      282.29      282.81     10.86 o 
   0  -8   8       73.06       72.18      3.78 o 
   1  -8   8     1137.24     1343.32     28.89 o 
   2  -8   8       34.08       31.16      3.32 o 
   3  -8   8        3.67        0.83      1.10 o 
   4  -8   8       27.69       31.34      2.61 o 
  -8  -7   8       56.86       57.59      4.42 o 
  -7  -7   8      163.67      178.07      5.74 o 
  -6  -7   8       52.78       57.23      3.72 o 
  -5  -7   8      112.81      114.23      7.96 o 
  -4  -7   8        9.00        7.33      1.78 o 
  -3  -7   8      154.76      162.12      9.00 o 
  -2  -7   8      128.00      127.00      7.92 o 
  -1  -7   8      129.40      119.92      6.78 o 
   0  -7   8       66.87       87.34      5.11 o 
   1  -7   8      553.21      542.50     18.15 o 
   2  -7   8      104.65       92.68      5.40 o 
   3  -7   8        2.71        3.98      1.78 o 
   4  -7   8       44.79       47.96      2.80 o 
   5  -7   8      117.09      137.40      4.73 o 
  -8  -6   8       39.24       35.21      2.36 o 
  -7  -6   8      106.77       94.14      5.10 o 
  -6  -6   8        2.00        1.86      2.70 o 
  -5  -6   8       33.75       47.67      4.06 o 
  -4  -6   8       14.37       17.97      2.56 o 
  -3  -6   8       22.68       24.26      2.59 o 
  -2  -6   8      334.46      331.63     11.59 o 
  -1  -6   8       81.43       75.93      4.70 o 
   0  -6   8      192.81      176.49      6.57 o 
   1  -6   8        7.52       11.15      2.19 o 
   2  -6   8        0.27       -0.82      1.27 o 
   3  -6   8       14.67       13.48      1.91 o 
   4  -6   8        1.88        5.59      1.48 o 
   5  -6   8       17.59       24.33      2.62 o 
   6  -6   8        9.30        6.07      1.63 o 
  -8  -5   8        0.18        1.33      1.03 o 
  -7  -5   8        9.09        5.62      2.47 o 
  -6  -5   8       14.09       19.29      3.94 o 
  -5  -5   8       34.97       29.36      3.83 o 
  -4  -5   8       35.54       39.99      3.25 o 
  -3  -5   8      132.11      123.59      8.12 o 
  -2  -5   8     2004.02     1988.65     29.09 o 
  -1  -5   8      796.47      770.97     15.47 o 
   0  -5   8       43.82       45.45      4.29 o 
   1  -5   8       39.78       39.02      3.21 o 
   2  -5   8      155.78      144.41      7.18 o 
   3  -5   8       43.47       51.27      3.19 o 
   4  -5   8       83.85       81.89      4.02 o 
   5  -5   8      490.63      487.35     12.62 o 
   6  -5   8       49.09       44.59      2.81 o 
  -8  -4   8       10.59       13.00      1.81 o 
  -7  -4   8        0.07        0.17      1.29 o 
  -6  -4   8        5.64        7.91      2.88 o 
  -5  -4   8        0.20       -1.61      2.40 o 
  -4  -4   8       33.68       31.24      2.87 o 
  -3  -4   8      176.75      164.44      6.00 o 
  -2  -4   8       50.78       88.21      9.46 o 
  -1  -4   8       34.58       30.05      5.15 o 
   0  -4   8       10.45        9.84      3.11 o 
   1  -4   8       47.23       49.09     10.64 o 
   2  -4   8       47.54       45.33      2.73 o 
   3  -4   8      259.19      266.85      5.79 o 
   4  -4   8      505.55      463.91      8.07 o 
   5  -4   8       80.09       72.16      3.62 o 
   6  -4   8       57.62       44.93      3.29 o 
   7  -4   8        0.25       -0.09      0.92 o 
  -8  -3   8       20.14       15.85      1.50 o 
  -7  -3   8      242.74      256.60      7.92 o 
  -6  -3   8      145.30      138.82      6.29 o 
  -5  -3   8       41.12       48.00      3.69 o 
  -4  -3   8        4.33        3.98      2.05 o 
  -3  -3   8      136.53      128.97     16.85 o 
  -2  -3   8      134.14      127.63     15.99 o 
  -1  -3   8       30.14       22.01      4.44 o 
   0  -3   8      259.13      249.51     13.81 o 
   1  -3   8       11.78        6.96      5.77 o 
   2  -3   8       14.72       18.60      6.70 o 
   3  -3   8       29.16       25.50      2.25 o 
   4  -3   8      589.59      561.23      8.57 o 
   5  -3   8      133.76      141.70      5.25 o 
   6  -3   8        6.70        3.71      1.36 o 
   7  -3   8       26.77       29.52      2.65 o 
  -8  -2   8       14.41       19.18      1.99 o 
  -7  -2   8       61.81       72.21      4.31 o 
  -6  -2   8      100.82      101.72      5.47 o 
  -5  -2   8     2034.32     1961.86     25.13 o 
  -4  -2   8        0.70        2.67      1.46 o 
  -3  -2   8      185.00      191.94     20.22 o 
  -2  -2   8      244.90      233.79     21.10 o 
  -1  -2   8       52.85       43.23      8.99 o 
   0  -2   8      332.51      329.64     15.34 o 
   1  -2   8       31.06       31.04      5.24 o 
   2  -2   8      608.06      619.91     54.03 o 
   3  -2   8      241.05      237.18     22.34 o 
   4  -2   8      318.42      312.98      6.10 o 
   5  -2   8      400.96      417.74      8.80 o 
   6  -2   8       10.74       12.78      2.32 o 
   7  -2   8      109.93      117.00      6.55 o 
   8  -2   8      536.64      520.51     13.03 o 
  -8  -1   8       11.24        9.67      1.46 o 
  -7  -1   8       61.03       57.14      2.92 o 
  -6  -1   8      130.80      121.88      6.04 o 
  -5  -1   8     1041.93     1000.91     17.57 o 
  -4  -1   8      103.83      164.45      6.42 o 
  -3  -1   8        0.63       -4.33      5.25 o 
  -2  -1   8       69.23       66.89     11.51 o 
  -1  -1   8      628.85      603.47     32.05 o 
   0  -1   8     1350.28     1345.42     47.00 o 
   1  -1   8     2392.37     2804.80     45.43 o 
   2  -1   8      862.75      896.20     25.97 o 
   3  -1   8      138.69      110.93     11.85 o 
   4  -1   8       63.51       60.45      3.08 o 
   5  -1   8       15.50       16.70      1.98 o 
   6  -1   8       14.83       17.02      2.56 o 
   7  -1   8       21.08       19.89      2.04 o 
   8  -1   8      112.77      107.04      4.53 o 
  -8   0   8        2.37        3.43      1.01 o 
  -7   0   8        0.12        1.40      1.23 o 
  -6   0   8       12.31       13.51      2.21 o 
  -5   0   8      703.81      684.48     14.42 o 
  -4   0   8       99.24       84.27      5.46 o 
  -3   0   8      166.03      168.53     18.23 o 
  -2   0   8       47.75       56.37     10.24 o 
  -1   0   8      423.84      401.41     26.06 o 
   0   0   8        4.95        2.53      3.05 o 
   1   0   8      653.89      597.72     31.02 o 
   2   0   8        2.35        0.68      1.92 o 
   3   0   8      390.51      368.71     16.97 o 
   4   0   8        0.03        1.74      3.52 o 
   5   0   8      528.48      539.01      9.88 o 
   6   0   8       12.53       13.16      2.45 o 
   7   0   8      495.23      514.12     11.80 o 
   8   0   8       11.28       13.97      1.59 o 
  -7   1   8       96.69      105.00      7.13 o 
  -6   1   8        3.26        3.93      1.71 o 
  -5   1   8      111.47      111.77      5.67 o 
  -4   1   8        2.78        2.73      1.84 o 
  -3   1   8      131.65      127.50     15.39 o 
  -2   1   8      523.98      557.59     31.66 o 
  -1   1   8     3118.91     3183.22    279.03 o 
   0   1   8     1741.65     1789.43     55.34 o 
   1   1   8      561.86      527.33     29.05 o 
   2   1   8       71.70       57.85     10.09 o 
   3   1   8      192.01      175.30     16.97 o 
   4   1   8       65.94      109.86      9.88 o 
   5   1   8      973.44      924.46     15.77 o 
   6   1   8     2679.26     2778.38     30.89 o 
   7   1   8      139.02      137.34      6.31 o 
   8   1   8        8.01        6.05      1.22 o 
   9   1   8       52.42       48.37      9.17 o 
  -7   2   8        7.91        8.68      2.31 o 
  -6   2   8        5.59        4.52      2.14 o 
  -5   2   8       72.28       68.95      6.58 o 
  -4   2   8      218.93      187.43     11.16 o 
  -3   2   8      533.06      527.61     29.14 o 
  -2   2   8      395.09      424.38     18.91 o 
  -1   2   8      585.53      586.26     20.39 o 
   0   2   8      259.59      265.88     21.32 o 
   1   2   8        0.41        6.10      4.63 o 
   2   2   8      237.38      192.02     18.16 o 
   3   2   8        2.37       -0.21      3.65 o 
   4   2   8       15.69        9.19      5.40 o 
   5   2   8      120.66      105.60      5.92 o 
   6   2   8      106.50      109.15      6.75 o 
   7   2   8        0.34        1.36      1.82 o 
   8   2   8       16.94       20.00      2.36 o 
   9   2   8        8.17        6.69      1.37 o 
  -7   3   8        0.60        0.81      1.15 o 
  -6   3   8        5.17        5.90      2.25 o 
  -5   3   8        0.21        0.12      1.69 o 
  -4   3   8      462.85      387.21     15.89 o 
  -3   3   8      220.62      215.02      8.78 o 
  -2   3   8        0.00        1.11      3.42 o 
  -1   3   8      134.71      141.72     10.34 o 
   0   3   8      447.78      410.27     16.67 o 
   1   3   8       29.22       20.24      6.23 o 
   2   3   8       99.43       86.52     12.56 o 
   3   3   8        2.33        6.62      4.76 o 
   4   3   8      136.76      146.79     17.47 o 
   5   3   8       14.30       13.18      2.89 o 
   6   3   8        0.16        0.64      2.44 o 
   7   3   8      320.13      336.84     14.33 o 
   8   3   8       60.28       65.11      4.33 o 
   9   3   8        0.00       -0.68      0.91 o 
  -6   4   8      102.11       89.57      4.30 o 
  -5   4   8      119.50      116.70      8.31 o 
  -4   4   8      647.19      590.00     19.19 o 
  -3   4   8      153.10      178.77      8.96 o 
  -2   4   8        2.12        1.57      2.01 o 
  -1   4   8       35.72       30.76      4.92 o 
   0   4   8      117.74       98.98      8.83 o 
   1   4   8        0.14        0.50      2.77 o 
   2   4   8       35.83       67.46     11.54 o 
   3   4   8     1984.51     1930.67     63.32 o 
   4   4   8      126.10      138.91     17.65 o 
   5   4   8        0.07        1.23      1.97 o 
   6   4   8      196.15      211.57     10.91 o 
   7   4   8       84.07       85.35      7.19 o 
   8   4   8        3.49        4.02      1.57 o 
   9   4   8       15.93       11.41      1.59 o 
  -6   5   8        0.54        0.27      0.92 o 
  -5   5   8      104.94       93.70      6.38 o 
  -4   5   8       49.36       48.76      3.54 o 
  -3   5   8        7.17        3.49      1.47 o 
  -2   5   8        6.02        3.88      1.11 o 
  -1   5   8        2.20        2.69      2.85 o 
   0   5   8      162.84      148.60     11.08 o 
   1   5   8      492.67      420.44     18.37 o 
   2   5   8     1576.05     1496.34     54.53 o 
   3   5   8      381.14      377.15     28.55 o 
   4   5   8       79.52       73.61     13.58 o 
   5   5   8      150.05      140.79      5.64 o 
   6   5   8      258.60      281.29     18.10 o 
   7   5   8       11.16        8.38      1.79 o 
   8   5   8       10.39        4.82      1.99 o 
   9   5   8       62.92       54.52      4.98 o 
  -6   6   8       41.60       38.64      1.82 o 
  -5   6   8        9.32       15.78      2.04 o 
  -4   6   8       39.89       42.56      3.27 o 
  -3   6   8       42.37       38.72      2.67 o 
  -2   6   8      109.42      121.86      4.51 o 
  -1   6   8        2.86        3.16      1.25 o 
   0   6   8      150.87      135.80      6.46 o 
   1   6   8      345.77      325.65     16.90 o 
   2   6   8      119.67       87.68     13.43 o 
   3   6   8       40.40       40.50     10.18 o 
   4   6   8        0.24        1.04      1.98 o 
   5   6   8       23.52       18.08      3.42 o 
   6   6   8       15.91       15.70      3.34 o 
   7   6   8       86.30       77.53      5.85 o 
   8   6   8       92.16       98.79      6.14 o 
   9   6   8      188.13      161.97      4.97 o 
  -5   7   8      150.95      171.88      4.24 o 
  -4   7   8       12.90       15.82      2.14 o 
  -3   7   8      126.92      120.10      4.74 o 
  -2   7   8      133.80      127.65      4.69 o 
  -1   7   8      535.44      501.20      7.07 o 
   0   7   8      864.98      796.45      9.39 o 
   1   7   8       12.19       10.76      1.44 o 
   2   7   8      219.70      205.52      9.32 o 
   3   7   8       99.02       89.72     10.97 o 
   4   7   8       58.76       64.70      6.30 o 
   5   7   8      113.43      115.95     14.51 o 
   6   7   8      177.21      184.74      7.04 o 
   7   7   8        0.08        1.06      1.41 o 
   8   7   8      261.27      247.57      7.20 o 
   9   7   8       18.81       15.92      1.76 o 
  -4   8   8       33.25       35.26      2.08 o 
  -3   8   8        4.49        6.20      1.24 o 
  -2   8   8        0.00        0.19      0.94 o 
  -1   8   8      410.89      534.81      7.43 o 
   0   8   8      831.01      798.35      9.97 o 
   1   8   8        0.55        0.18      1.29 o 
   2   8   8      114.66      106.93      4.10 o 
   3   8   8      555.20      567.46     11.93 o 
   4   8   8      260.55      290.72      8.75 o 
   5   8   8        0.47       -3.76      2.08 o 
   6   8   8      266.63      275.17      8.72 o 
   7   8   8      134.83      129.40      5.68 o 
   8   8   8        0.51        1.17      1.25 o 
   9   8   8        2.58       14.65      2.42 o 
  -4   9   8       19.75       22.46      1.39 o 
  -3   9   8        5.22        6.83      1.20 o 
  -2   9   8      314.82      305.20      7.93 o 
  -1   9   8      540.05      511.35      9.24 o 
   0   9   8        7.36        6.75      1.69 o 
   1   9   8       62.12       51.28      2.69 o 
   2   9   8        0.02       -2.47      1.54 o 
   3   9   8      330.50      376.19      9.90 o 
   4   9   8      635.48      644.42     13.34 o 
   5   9   8      545.49      622.19     39.77 o 
   6   9   8      290.75      311.00      7.44 o 
   7   9   8       32.50       36.86      3.55 o 
   8   9   8       31.95       31.85      6.44 o 
  -3  10   8      383.56      438.68     11.97 o 
  -2  10   8      450.29      417.93     14.54 o 
  -1  10   8        4.88        3.00      1.17 o 
   0  10   8       14.94       18.23      2.10 o 
   1  10   8       15.57       10.58      1.79 o 
   2  10   8      171.76      180.67      5.44 o 
   3  10   8       51.19       48.60      3.14 o 
   4  10   8      413.45      419.63      8.84 o 
   5  10   8      298.18      324.39      7.72 o 
   6  10   8       13.30       10.54      1.58 o 
   7  10   8        4.32        4.07      1.08 o 
   8  10   8      223.71      226.91      9.52 o 
  -2  11   8       98.83       95.75      5.63 o 
  -1  11   8        0.19        0.59      1.50 o 
   0  11   8        3.53        4.00      2.22 o 
   1  11   8      158.72      176.11     13.25 o 
   2  11   8      124.95      128.30      4.61 o 
   3  11   8        6.04        2.17      1.54 o 
   4  11   8        0.35        2.47      1.66 o 
   5  11   8      515.83      584.02     10.01 o 
   6  11   8      111.35      111.88      5.25 o 
   7  11   8       90.86       93.77      3.93 o 
   8  11   8       25.81       23.60      1.47 o 
  -1  12   8       10.15        7.21      1.89 o 
   0  12   8        0.93        1.29      1.55 o 
   1  12   8       36.90       41.86      4.50 o 
   2  12   8        0.34       -3.28      2.33 o 
   3  12   8       43.81       36.69      2.34 o 
   4  12   8        2.80        3.06      1.07 o 
   5  12   8       69.97       72.93      3.23 o 
   6  12   8       12.46       13.18      1.83 o 
   7  12   8        2.47        0.69      1.51 o 
   1  13   8      117.43      134.64      6.79 o 
   2  13   8       15.39       13.38      1.26 o 
   3  13   8        3.23        2.51      0.94 o 
   4  13   8        6.34        5.37      1.05 o 
   5  13   8        3.62        0.59      0.96 o 
   6  13   8        3.57        2.78      1.04 o 
  -4 -11   9      304.84      306.97      6.90 o 
  -3 -11   9        8.15        6.39      0.97 o 
  -2 -11   9        7.44        8.98      1.08 o 
  -1 -11   9       29.50       30.32      1.86 o 
   0 -11   9        4.73        4.08      1.30 o 
  -5 -10   9      141.71      151.45      3.93 o 
  -4 -10   9       65.76       81.39      4.05 o 
  -3 -10   9       65.14       74.65      3.20 o 
  -2 -10   9       72.69       67.42      3.03 o 
  -1 -10   9        2.62        2.75      1.09 o 
   0 -10   9       47.35       45.31      2.43 o 
   1 -10   9       31.07       29.61      2.52 o 
   2 -10   9       11.60       11.50      1.45 o 
  -6  -9   9        5.58        7.22      3.02 o 
  -5  -9   9        1.30       -1.48      2.16 o 
  -4  -9   9       25.90       17.58      2.13 o 
  -3  -9   9      142.54      148.41     13.12 o 
  -2  -9   9       13.68       10.45      1.57 o 
  -1  -9   9       16.35       12.74      1.66 o 
   0  -9   9      160.12      162.28      5.67 o 
   1  -9   9       15.74       18.05      2.52 o 
   2  -9   9       13.27        9.50      1.36 o 
   3  -9   9        7.60        4.11      0.89 o 
  -7  -8   9       68.62       83.65      3.43 o 
  -6  -8   9       36.57       44.25      2.31 o 
  -5  -8   9        2.42        0.71      0.96 o 
  -4  -8   9        8.25        8.72      1.81 o 
  -3  -8   9        5.97        7.76      2.61 o 
  -2  -8   9       86.89       86.87      3.85 o 
  -1  -8   9       93.44       87.45      9.62 o 
   0  -8   9       76.88       71.46      3.59 o 
   1  -8   9      101.32      170.31      5.30 o 
   2  -8   9      113.84      107.21      5.37 o 
   3  -8   9        2.78        4.22      1.17 o 
   4  -8   9       80.77       81.09      4.96 o 
  -7  -7   9       52.98       55.72      3.05 o 
  -6  -7   9      300.61      285.31      7.83 o 
  -5  -7   9        0.16       -1.25      1.53 o 
  -4  -7   9        3.72        5.82      1.90 o 
  -3  -7   9       38.27       34.91      3.22 o 
  -2  -7   9      346.52      356.72     13.82 o 
  -1  -7   9       40.55       42.20      3.59 o 
   0  -7   9        0.59       17.86      3.16 o 
   1  -7   9      241.98      233.76     11.82 o 
   2  -7   9       19.95       22.99      2.88 o 
   3  -7   9       11.05        9.03      2.33 o 
   4  -7   9        2.90        4.28      1.48 o 
   5  -7   9        1.78        3.45      1.36 o 
  -7  -6   9      205.29      215.22      6.28 o 
  -6  -6   9        6.66        6.26      1.57 o 
  -5  -6   9       59.30       58.45      4.16 o 
  -4  -6   9        4.08        2.08      1.44 o 
  -3  -6   9      100.44      100.94      9.04 o 
  -2  -6   9       36.13       30.12      3.03 o 
  -1  -6   9       64.32       59.10      5.88 o 
   0  -6   9       31.37       79.08      5.41 o 
   1  -6   9       26.35       18.55      2.27 o 
   2  -6   9      404.06      397.95      9.38 o 
   3  -6   9       72.68       72.98      3.78 o 
   4  -6   9       26.30       29.20      2.36 o 
   5  -6   9      139.92      113.49      6.38 o 
  -7  -5   9       34.70       32.26      2.72 o 
  -6  -5   9        1.34        4.14      1.75 o 
  -5  -5   9       27.91       27.93      3.08 o 
  -4  -5   9       59.10       51.50      3.97 o 
  -3  -5   9      261.07      254.38     12.39 o 
  -2  -5   9        2.29        4.80      1.66 o 
  -1  -5   9       33.05       80.86      4.63 o 
   0  -5   9       67.38       63.62      4.14 o 
   1  -5   9        4.06        2.67      1.33 o 
   2  -5   9      185.38      192.29      7.83 o 
   3  -5   9      173.73      173.72      5.78 o 
   4  -5   9       67.22       79.76      3.94 o 
   5  -5   9       46.28       35.21      2.31 o 
   6  -5   9        1.95        2.01      1.61 o 
  -7  -4   9       16.15       18.04      2.18 o 
  -6  -4   9        9.91       10.35      2.21 o 
  -5  -4   9        0.68        0.52      1.62 o 
  -4  -4   9      259.86      254.13      8.57 o 
  -3  -4   9      102.63       99.14      4.98 o 
  -2  -4   9        4.12       10.35      2.03 o 
  -1  -4   9        9.08        9.28      3.13 o 
   0  -4   9      119.19      121.68     14.58 o 
   1  -4   9       33.54       29.51      3.07 o 
   2  -4   9       45.12       52.01      3.05 o 
   3  -4   9       18.35       21.65      1.95 o 
   4  -4   9      230.59      227.05      7.08 o 
   5  -4   9       26.85       26.93      3.83 o 
   6  -4   9       15.44       18.25      2.75 o 
  -7  -3   9       37.76       41.04      3.09 o 
  -6  -3   9       31.31       33.69      2.53 o 
  -5  -3   9       58.61       53.61      4.11 o 
  -4  -3   9       36.35       33.37      3.32 o 
  -3  -3   9        3.99        3.11      1.51 o 
  -2  -3   9       17.96       15.31      2.07 o 
  -1  -3   9      130.69      127.90     16.32 o 
   0  -3   9      330.98      317.22     23.76 o 
   1  -3   9       14.76       12.10      2.49 o 
   2  -3   9     1004.22     1119.15     16.06 o 
   3  -3   9       60.42       61.97      3.38 o 
   4  -3   9      131.44      132.29      4.38 o 
   5  -3   9       14.22       12.10      1.85 o 
   6  -3   9      151.02      146.66      9.18 o 
   7  -3   9        3.20        1.84      1.55 o 
  -7  -2   9       17.88       18.24      2.25 o 
  -6  -2   9      834.45      835.39     15.69 o 
  -5  -2   9      716.64      653.93     19.09 o 
  -4  -2   9        2.30        2.48      1.57 o 
  -3  -2   9        0.35        1.25      1.54 o 
  -2  -2   9       71.74       61.80      3.80 o 
  -1  -2   9      116.22      121.04     15.73 o 
   0  -2   9       12.34        7.81      4.36 o 
   1  -2   9      762.49      723.13     35.34 o 
   2  -2   9      546.11      566.56     32.09 o 
   3  -2   9      391.05      369.71      7.23 o 
   4  -2   9      633.39      605.22     10.44 o 
   5  -2   9       19.70       19.01      2.18 o 
   6  -2   9       20.78       19.34      2.64 o 
   7  -2   9        4.47        5.96      2.36 o 
  -7  -1   9       65.23       58.85      3.59 o 
  -6  -1   9      119.67      124.99      4.53 o 
  -5  -1   9       45.02       50.39      3.10 o 
  -4  -1   9       45.73       77.51      3.79 o 
  -3  -1   9      260.69      248.55      8.11 o 
  -2  -1   9      211.48      192.75     20.28 o 
  -1  -1   9      186.20      188.28     19.37 o 
   0  -1   9      212.49      185.90     18.96 o 
   1  -1   9       10.26       26.91      7.75 o 
   2  -1   9        2.37        0.02      3.70 o 
   3  -1   9       13.30       14.14      1.60 o 
   4  -1   9        4.04        2.95      1.84 o 
   5  -1   9       79.67       88.81      4.21 o 
   6  -1   9       59.43       58.75      4.17 o 
   7  -1   9        0.09        0.02      1.24 o 
   8  -1   9      825.22      834.07     11.79 o 
  -7   0   9        2.76        3.12      0.92 o 
  -6   0   9        2.21        0.96      0.97 o 
  -5   0   9       36.46       52.04      3.33 o 
  -4   0   9      183.16      173.77      5.68 o 
  -3   0   9       93.97       82.61      3.71 o 
  -2   0   9        5.50       10.92      6.29 o 
  -1   0   9      348.51      344.77     26.19 o 
   0   0   9       35.21       32.89      8.31 o 
   1   0   9      248.94      253.22     21.96 o 
   2   0   9      177.47      178.60     18.32 o 
   3   0   9        1.37        4.32      3.99 o 
   4   0   9      139.34      141.46     13.70 o 
   5   0   9      218.75      306.36      7.83 o 
   6   0   9        2.28        1.10      1.56 o 
   7   0   9      117.06      105.99      5.25 o 
   8   0   9      152.81      157.43      5.21 o 
  -7   1   9       23.42       25.47      2.97 o 
  -6   1   9       62.59       62.19      4.55 o 
  -5   1   9        0.48        1.93      1.31 o 
  -4   1   9        6.91        6.03      1.52 o 
  -3   1   9       90.10       81.85      3.70 o 
  -2   1   9      151.66      151.05     18.08 o 
  -1   1   9      151.40      148.45     17.40 o 
   0   1   9      161.47      137.66     16.25 o 
   1   1   9      160.31      151.29     17.12 o 
   2   1   9      933.87      851.68     40.88 o 
   3   1   9      109.70      101.23     14.04 o 
   4   1   9      474.60      472.04     17.26 o 
   5   1   9        5.55       10.08      2.39 o 
   6   1   9       52.00       51.98      4.12 o 
   7   1   9      163.63      177.61      6.67 o 
   8   1   9       40.79       38.20      2.26 o 
  -7   2   9       38.39       41.25      3.49 o 
  -6   2   9       37.28       35.30      3.04 o 
  -5   2   9        9.50        8.42      1.93 o 
  -4   2   9      297.99      285.22      7.32 o 
  -3   2   9      183.93      158.24      4.97 o 
  -2   2   9      377.78      356.51     10.39 o 
  -1   2   9      165.25      177.59     18.86 o 
   0   2   9      148.32      158.16     17.69 o 
   1   2   9      234.90      208.95     20.28 o 
   2   2   9      162.28      122.12     15.76 o 
   3   2   9        6.15       11.75      6.37 o 
   4   2   9      122.76      100.87      6.97 o 
   5   2   9       57.17       43.86      3.70 o 
   6   2   9      436.65      440.23     21.42 o 
   7   2   9        2.97        4.60      1.57 o 
   8   2   9        5.13        5.31      1.15 o 
  -6   3   9      231.54      229.20      9.74 o 
  -5   3   9       18.08       14.67      2.21 o 
  -4   3   9      189.55      172.33      7.37 o 
  -3   3   9       81.47       77.57      6.45 o 
  -2   3   9      762.78      907.81     17.31 o 
  -1   3   9        0.72        0.51      3.26 o 
   0   3   9        5.68        2.78      3.47 o 
   1   3   9      162.36      147.75     17.42 o 
   2   3   9       89.36       76.79     12.91 o 
   3   3   9       13.80       14.07      5.88 o 
   4   3   9      221.99      223.90      6.92 o 
   5   3   9        2.41        0.88      1.53 o 
   6   3   9      919.61      890.33     24.16 o 
   7   3   9        7.37        4.53      2.38 o 
   8   3   9        5.60        5.06      1.69 o 
  -6   4   9       48.40       54.97      2.87 o 
  -5   4   9      126.47      116.73     11.22 o 
  -4   4   9       98.52       98.62      7.51 o 
  -3   4   9       37.98       39.73      4.82 o 
  -2   4   9       24.12       27.95      3.21 o 
  -1   4   9       12.47       11.85      2.29 o 
   0   4   9       47.62       57.02     11.03 o 
   1   4   9        1.56        4.33      4.80 o 
   2   4   9      340.11      295.14     24.96 o 
   3   4   9       10.51        5.92      4.81 o 
   4   4   9       52.04       41.43      3.09 o 
   5   4   9        1.91        2.62      2.06 o 
   6   4   9      211.42      210.82     11.13 o 
   7   4   9       45.88       51.29      5.34 o 
   8   4   9        2.71        1.42      1.42 o 
   9   4   9        5.36        5.54      1.14 o 
  -6   5   9        2.58        4.42      0.95 o 
  -5   5   9        4.96        2.07      1.17 o 
  -4   5   9       61.72       70.94      4.10 o 
  -3   5   9      194.86      190.09      6.70 o 
  -2   5   9       69.09       66.55      5.97 o 
  -1   5   9      132.77      118.96      6.90 o 
   0   5   9       17.55       12.35      1.75 o 
   1   5   9      103.74      196.74     12.79 o 
   2   5   9        2.00       18.94      8.16 o 
   3   5   9      214.21      222.93      6.76 o 
   4   5   9      107.57       97.99      6.85 o 
   5   5   9        8.18       13.17      3.26 o 
   6   5   9       48.25       43.22      3.42 o 
   7   5   9       37.52       30.73      4.44 o 
   8   5   9        0.09       -1.13      1.45 o 
   9   5   9       20.46       18.84      2.89 o 
  -5   6   9      223.56      201.17      5.71 o 
  -4   6   9       53.30       59.34      4.07 o 
  -3   6   9       96.67       92.84      4.72 o 
  -2   6   9      110.20      106.23      4.99 o 
  -1   6   9        0.59        0.20      2.15 o 
   0   6   9        0.78       13.77      2.17 o 
   1   6   9      160.94      166.87      8.07 o 
   2   6   9      283.44      280.07      6.50 o 
   3   6   9       97.42       96.57      5.12 o 
   4   6   9        1.15       -2.24      4.24 o 
   5   6   9       19.17       16.84      2.25 o 
   6   6   9       21.46       20.35      3.61 o 
   7   6   9        2.74        1.33      3.04 o 
   8   6   9        1.89        5.20      1.72 o 
   9   6   9        0.52        0.23      1.38 o 
  -5   7   9       33.17       31.86      1.68 o 
  -4   7   9       24.99       26.28      1.94 o 
  -3   7   9       16.35       15.56      1.65 o 
  -2   7   9        2.76        3.12      1.08 o 
  -1   7   9        3.21       13.03      2.61 o 
   0   7   9      119.23      123.09      4.43 o 
   1   7   9       66.52       55.99      3.55 o 
   2   7   9      262.93      244.61     19.76 o 
   3   7   9       22.79       26.84      4.45 o 
   4   7   9       46.33       45.28      4.97 o 
   5   7   9       71.79       65.97      8.01 o 
   6   7   9      291.54      314.80     12.68 o 
   7   7   9      265.10      290.79      8.06 o 
   8   7   9       26.17       25.53      2.13 o 
  -4   8   9       64.76       66.31      2.57 o 
  -3   8   9        0.11       -1.05      0.84 o 
  -2   8   9      124.22      109.98      4.11 o 
  -1   8   9      974.76     1145.63     13.99 o 
   0   8   9     1419.71     1377.17     15.50 o 
   1   8   9        1.66        2.00      1.83 o 
   2   8   9      381.79      360.47      8.71 o 
   3   8   9       20.29       22.98      2.04 o 
   4   8   9      194.35      212.34      7.45 o 
   5   8   9        0.70       -2.18      1.98 o 
   6   8   9       87.96      101.85      5.29 o 
   7   8   9      146.18      167.24      7.67 o 
   8   8   9       68.06       66.50      3.29 o 
  -3   9   9        8.02        5.58      1.12 o 
  -2   9   9        8.31        9.98      1.38 o 
  -1   9   9       39.34       42.64      2.65 o 
   0   9   9       33.62       27.48      2.80 o 
   1   9   9        0.17       -1.98      1.26 o 
   2   9   9      266.10      260.97      7.83 o 
   3   9   9       18.56       15.54      3.04 o 
   4   9   9       23.60       23.30      2.72 o 
   5   9   9        2.62        2.34      1.44 o 
   6   9   9       24.26       30.63      2.44 o 
   7   9   9       36.85       30.14      2.68 o 
   8   9   9        9.23        5.13      1.25 o 
  -2  10   9      105.51      104.05      4.30 o 
  -1  10   9       12.03        8.34      1.67 o 
   0  10   9       69.09       66.69      4.03 o 
   1  10   9        0.07       -1.15      1.35 o 
   2  10   9        1.82        3.57      1.10 o 
   3  10   9       40.47       32.51      2.44 o 
   4  10   9        6.84        4.37      1.19 o 
   5  10   9       99.82      117.81      4.56 o 
   6  10   9       37.43       48.50      2.79 o 
   7  10   9       13.00        8.89      1.18 o 
   8  10   9       22.39       21.74      1.36 o 
  -1  11   9       22.41       14.33      2.60 o 
   0  11   9       21.03       17.21      2.95 o 
   1  11   9       63.89       61.20      3.43 o 
   2  11   9       46.32       45.52      2.55 o 
   3  11   9        1.47        0.28      1.51 o 
   4  11   9     1766.44     1776.61     58.91 o 
   5  11   9       14.38       14.50      1.80 o 
   6  11   9       49.22       54.34      3.38 o 
   7  11   9       76.39       75.51      5.10 o 
   0  12   9       14.13       13.12      2.43 o 
   1  12   9       38.28       36.95      3.99 o 
   2  12   9       13.07       10.50      2.51 o 
   3  12   9       84.89       85.23      3.20 o 
   4  12   9       88.67       89.05      2.96 o 
   5  12   9       11.04        8.86      1.29 o 
   6  12   9       44.18       45.26      2.81 o 
   2  13   9       28.09       20.46      1.32 o 
   3  13   9       47.66       48.83      2.99 o 
   4  13   9       62.91       53.63      2.66 o 
  -4 -10  10      180.30      182.20      5.21 o 
  -3 -10  10        7.79        6.74      1.35 o 
  -2 -10  10       31.08       34.19      1.68 o 
  -1 -10  10        3.74        4.64      1.05 o 
   0 -10  10        4.90        4.90      1.39 o 
  -5  -9  10      128.93      144.49      6.67 o 
  -4  -9  10       46.16       42.74      2.71 o 
  -3  -9  10        0.16       -0.53      3.16 o 
  -2  -9  10       19.62       23.16      1.93 o 
  -1  -9  10       35.07       29.15      2.48 o 
   0  -9  10       41.78       40.97      2.34 o 
   1  -9  10       70.14       78.99      4.05 o 
   2  -9  10       30.97       32.21      1.80 o 
  -6  -8  10       55.82       61.61      3.25 o 
  -5  -8  10       14.56       15.36      1.41 o 
  -4  -8  10        0.04        1.29      1.84 o 
  -3  -8  10        6.12        2.47      1.36 o 
  -2  -8  10       20.11       14.70      2.11 o 
  -1  -8  10        7.56        5.35      2.30 o 
   0  -8  10      634.98      627.28     22.10 o 
   1  -8  10      138.59      169.01      7.94 o 
   2  -8  10       11.87       11.30      1.41 o 
   3  -8  10        2.33        1.90      0.92 o 
  -6  -7  10        7.59        1.20      1.02 o 
  -5  -7  10        6.07        2.89      1.03 o 
  -4  -7  10       39.86       36.53      3.12 o 
  -3  -7  10       67.78       61.28      4.43 o 
  -2  -7  10       17.49       12.21      2.02 o 
  -1  -7  10      662.02      679.54     19.63 o 
   0  -7  10     2074.84     2202.08     45.69 o 
   1  -7  10        8.16       12.89      4.83 o 
   2  -7  10       23.53       25.74      2.93 o 
   3  -7  10       13.19       12.72      1.55 o 
   4  -7  10      105.08       98.34      4.41 o 
  -6  -6  10       56.99       58.72      3.55 o 
  -5  -6  10        0.02        0.77      1.86 o 
  -4  -6  10        2.16        0.89      1.43 o 
  -3  -6  10       20.44       17.61      2.42 o 
  -2  -6  10       10.92       13.43      3.25 o 
  -1  -6  10       38.25       39.65      4.91 o 
   0  -6  10        4.60        4.40      1.85 o 
   1  -6  10      303.41      302.97      8.86 o 
   2  -6  10      184.31      181.56      6.10 o 
   3  -6  10      129.99      136.80      5.74 o 
   4  -6  10       71.94       61.75      3.61 o 
   5  -6  10       59.77       75.72      4.59 o 
  -7  -5  10       42.73       44.85      2.78 o 
  -6  -5  10       29.23       29.97      2.84 o 
  -5  -5  10      182.24      175.24      6.87 o 
  -4  -5  10       16.52       21.81      2.77 o 
  -3  -5  10      475.27      476.90     11.88 o 
  -2  -5  10       46.62       51.26      5.84 o 
  -1  -5  10       33.48       39.40      5.04 o 
   0  -5  10       19.07       15.29      3.60 o 
   1  -5  10      848.06      877.99     17.19 o 
   2  -5  10        7.50        9.10      1.67 o 
   3  -5  10        7.89        8.02      1.64 o 
   4  -5  10       41.83       34.41      3.09 o 
   5  -5  10       85.82       76.69      3.86 o 
  -7  -4  10      272.80      281.13      7.07 o 
  -6  -4  10       17.24       22.55      2.62 o 
  -5  -4  10      475.31      477.29     11.65 o 
  -4  -4  10        5.41        3.53      2.00 o 
  -3  -4  10      894.49      927.37     19.43 o 
  -2  -4  10       21.33       39.69      3.54 o 
  -1  -4  10       59.25       56.65      4.18 o 
   0  -4  10       14.32       14.50      3.31 o 
   1  -4  10      470.08      491.91     16.73 o 
   2  -4  10       38.64       45.38      3.04 o 
   3  -4  10      269.45      301.70      6.40 o 
   4  -4  10       44.99       41.43      2.87 o 
   5  -4  10      204.05      185.50      5.14 o 
   6  -4  10        0.55        3.43      1.20 o 
  -7  -3  10       37.52       40.79      2.77 o 
  -6  -3  10        0.23        1.61      1.40 o 
  -5  -3  10       17.38       16.26      2.46 o 
  -4  -3  10       96.48       90.48      5.34 o 
  -3  -3  10       12.64       10.51      2.14 o 
  -2  -3  10       71.82       70.52      5.57 o 
  -1  -3  10      157.05      152.30      6.17 o 
   0  -3  10       28.35       27.18      3.69 o 
   1  -3  10       32.20       36.90      4.69 o 
   2  -3  10       14.96       32.75      3.36 o 
   3  -3  10      388.04      394.65      8.46 o 
   4  -3  10       48.41       43.25      3.02 o 
   5  -3  10        0.01        0.26      1.04 o 
   6  -3  10        1.23        1.88      1.17 o 
  -7  -2  10       20.41       19.38      2.53 o 
  -6  -2  10      287.66      285.70      8.40 o 
  -5  -2  10       57.66       58.46      4.19 o 
  -4  -2  10        0.01        0.47      1.72 o 
  -3  -2  10       52.33       53.41      4.31 o 
  -2  -2  10        1.50        2.66      1.60 o 
  -1  -2  10        1.62        0.82      1.17 o 
   0  -2  10      200.67      190.41      8.08 o 
   1  -2  10      859.72      859.29     14.57 o 
   2  -2  10     2585.39     2579.94    123.72 o 
   3  -2  10      543.25      567.16     12.60 o 
   4  -2  10        0.57        0.11      1.29 o 
   5  -2  10        2.10        0.90      1.12 o 
   6  -2  10        4.58        5.91      1.56 o 
   7  -2  10       77.30       82.84      3.75 o 
  -7  -1  10        0.58        1.19      1.07 o 
  -6  -1  10     1333.49     1343.28     18.63 o 
  -5  -1  10       69.48       76.85      7.04 o 
  -4  -1  10       34.56       40.86      2.77 o 
  -3  -1  10        4.13        4.19      1.22 o 
  -2  -1  10       38.85       35.14      2.50 o 
  -1  -1  10      101.30       96.00      5.96 o 
   0  -1  10       91.83       78.69      4.06 o 
   1  -1  10      274.19      329.99      9.94 o 
   2  -1  10      508.13      502.07     10.96 o 
   3  -1  10       54.18       46.57      4.59 o 
   4  -1  10      165.22      154.71      8.13 o 
   5  -1  10       67.79       67.40      3.58 o 
   6  -1  10       19.63       28.67      3.01 o 
   7  -1  10      124.15      146.26      5.38 o 
  -7   0  10        7.37        6.35      1.20 o 
  -6   0  10      156.37      137.69      5.16 o 
  -5   0  10      106.04      106.10      5.21 o 
  -4   0  10       10.56        8.81      1.75 o 
  -3   0  10      141.05      136.57      4.90 o 
  -2   0  10      106.50       95.22      3.56 o 
  -1   0  10       47.78       42.54      2.41 o 
   0   0  10      169.50      173.74     10.84 o 
   1   0  10       99.69       96.08      4.53 o 
   2   0  10      262.78      265.84     11.96 o 
   3   0  10       31.66       32.80     11.03 o 
   4   0  10      157.07      148.56     10.17 o 
   5   0  10      168.61      175.25      5.93 o 
   6   0  10       10.77       11.24      2.28 o 
   7   0  10        2.80        3.91      1.04 o 
  -6   1  10        0.66        0.15      1.01 o 
  -5   1  10       26.60       25.34      2.69 o 
  -4   1  10       34.87       29.40      2.99 o 
  -3   1  10      145.99      138.01      6.14 o 
  -2   1  10      761.88      713.73      9.81 o 
  -1   1  10      512.95      516.76     14.35 o 
   0   1  10        8.03        4.09      2.14 o 
   1   1  10       29.37       33.24      3.49 o 
   2   1  10       44.14       37.31      2.95 o 
   3   1  10        0.00        0.76      1.39 o 
   4   1  10      230.59      231.48     11.92 o 
   5   1  10      311.36      307.07     13.90 o 
   6   1  10      672.08      728.44     14.52 o 
   7   1  10       32.39       28.49      2.69 o 
   8   1  10       13.35       10.43      1.14 o 
  -6   2  10        1.27        1.87      1.36 o 
  -5   2  10        2.15        0.52      1.71 o 
  -4   2  10        2.70        2.84      1.49 o 
  -3   2  10      161.27      152.14      5.08 o 
  -2   2  10     2484.30     2449.75     18.29 o 
  -1   2  10     1113.83     1111.96     13.51 o 
   0   2  10      192.47      185.06      8.34 o 
   1   2  10        0.79        1.45      1.36 o 
   2   2  10       45.87       41.80      3.94 o 
   3   2  10        0.77       -0.80      1.34 o 
   4   2  10       25.36       29.46      3.04 o 
   5   2  10     1435.51     1370.39     28.71 o 
   6   2  10       70.25       68.92      4.64 o 
   7   2  10        6.11        6.99      1.65 o 
   8   2  10       30.09       30.78      2.06 o 
  -6   3  10        3.77        5.16      1.77 o 
  -5   3  10        6.47        2.99      2.01 o 
  -4   3  10       72.73       76.32      4.22 o 
  -3   3  10      206.75      205.89     10.63 o 
  -2   3  10      184.44      176.08      6.47 o 
  -1   3  10        2.70        2.23      5.35 o 
   0   3  10        0.18       -0.29      1.06 o 
   1   3  10      171.33      151.57      7.66 o 
   2   3  10      168.25      159.95      6.04 o 
   3   3  10        0.24       -0.30      1.52 o 
   4   3  10        2.27       -0.48      1.39 o 
   5   3  10      199.54      183.20     20.19 o 
   6   3  10       62.26       54.65      5.75 o 
   7   3  10      227.71      227.43     11.83 o 
   8   3  10        0.94        1.84      1.04 o 
  -6   4  10       26.09       28.81      2.91 o 
  -5   4  10      289.20      284.10     10.95 o 
  -4   4  10        4.52        3.83      2.37 o 
  -3   4  10      144.47      188.62     10.18 o 
  -2   4  10       30.50       27.24      4.23 o 
  -1   4  10      125.26      110.25      6.86 o 
   0   4  10        0.77        0.86      1.30 o 
   1   4  10       46.69       46.08      2.75 o 
   2   4  10       28.01       30.95      2.34 o 
   3   4  10      207.90      224.48      7.14 o 
   4   4  10       55.59       52.46      8.27 o 
   5   4  10      101.88       91.48      7.90 o 
   6   4  10       13.71       10.12      2.87 o 
   7   4  10        8.12        7.32      2.24 o 
   8   4  10       30.26       26.69      3.38 o 
  -5   5  10      133.27      112.09      6.51 o 
  -4   5  10       25.39       24.73      3.71 o 
  -3   5  10       20.69       22.84      3.67 o 
  -2   5  10      213.07      217.14     10.84 o 
  -1   5  10      484.93      470.77     11.19 o 
   0   5  10      167.32      166.85      6.09 o 
   1   5  10      407.83      379.78      8.89 o 
   2   5  10      901.95      905.35     16.18 o 
   3   5  10      118.17      119.07      5.26 o 
   4   5  10       72.78       70.67      4.38 o 
   5   5  10      169.75      159.92      8.66 o 
   6   5  10       35.31       27.65      4.46 o 
   7   5  10        1.63        1.34      1.65 o 
   8   5  10        3.81        3.12      1.33 o 
  -5   6  10      250.45      245.19      5.95 o 
  -4   6  10       91.78       88.47      3.33 o 
  -3   6  10       14.87       13.16      1.90 o 
  -2   6  10      433.42      450.10     10.92 o 
  -1   6  10      208.49      197.14      7.27 o 
   0   6  10      647.00      624.68     12.93 o 
   1   6  10       50.39       43.16      3.44 o 
   2   6  10      248.68      228.09      6.04 o 
   3   6  10        0.53        0.50      1.26 o 
   4   6  10       18.76       14.04      2.31 o 
   5   6  10      129.20      131.51     15.17 o 
   6   6  10       15.27       12.65      2.67 o 
   7   6  10       61.82       52.29      3.20 o 
   8   6  10       43.21       40.06      3.18 o 
  -4   7  10       98.89       99.15      3.13 o 
  -3   7  10        0.75        2.99      1.00 o 
  -2   7  10       34.10       31.47      2.30 o 
  -1   7  10       85.62       85.34      3.78 o 
   0   7  10      196.71      185.91      7.01 o 
   1   7  10      179.54      173.84      9.86 o 
   2   7  10      109.04       95.98      5.03 o 
   3   7  10      112.35      101.14      5.04 o 
   4   7  10       16.25       15.69      3.49 o 
   5   7  10       32.55       35.45      3.33 o 
   6   7  10       40.77       39.65      3.32 o 
   7   7  10      249.62      270.00      5.75 o 
   8   7  10        0.99        1.38      1.17 o 
  -3   8  10        2.48        0.46      0.85 o 
  -2   8  10       43.74       36.55      2.28 o 
  -1   8  10      441.41      431.61      8.11 o 
   0   8  10      209.96      220.02      7.29 o 
   1   8  10      138.60      134.32      5.75 o 
   2   8  10      201.40      199.47      8.36 o 
   3   8  10      167.61      164.64      6.18 o 
   4   8  10       26.22       28.48      4.14 o 
   5   8  10       18.67       15.34      4.15 o 
   6   8  10      152.77      179.75      6.61 o 
   7   8  10     2327.92     2405.15     22.95 o 
   8   8  10        5.10        2.12      0.98 o 
  -3   9  10        6.93        4.30      0.98 o 
  -2   9  10        0.04        2.25      1.18 o 
  -1   9  10      355.51      344.16      8.44 o 
   0   9  10        5.96        7.29      1.78 o 
   1   9  10       62.12       67.11      3.33 o 
   2   9  10        7.45        5.18      1.24 o 
   3   9  10       31.48       29.94      2.21 o 
   4   9  10       14.58       14.63      2.20 o 
   5   9  10        5.02        4.28      1.48 o 
   6   9  10       18.09       16.88      1.80 o 
   7   9  10       14.78       14.26      1.98 o 
  -2  10  10       40.70       33.36      3.17 o 
  -1  10  10        0.08        0.78      1.03 o 
   0  10  10        1.62        1.96      1.84 o 
   1  10  10        0.07        0.12      1.61 o 
   2  10  10       21.69       20.77      1.86 o 
   3  10  10      264.80      269.97      8.58 o 
   4  10  10       14.50       13.86      1.75 o 
   5  10  10      142.68      149.63      4.81 o 
   6  10  10       23.33       25.79      1.97 o 
   7  10  10        0.05       -0.73      1.00 o 
   0  11  10       41.80       34.25      3.65 o 
   1  11  10        7.08        7.53      4.21 o 
   2  11  10       14.41       18.30      1.60 o 
   3  11  10      170.07      151.56      8.79 o 
   4  11  10      182.64      225.21      7.01 o 
   5  11  10        3.57        5.58      2.80 o 
   6  11  10       18.15       23.47      2.07 o 
   1  12  10       10.30        8.28      3.00 o 
   2  12  10        0.10       -1.12      1.35 o 
   3  12  10      176.11      168.50      5.20 o 
   4  12  10       45.32       43.45      2.15 o 
   5  12  10        0.08       -0.12      0.77 o 
  -3  -9  11        0.90        1.47      0.86 o 
  -2  -9  11        9.11       14.32      2.49 o 
  -1  -9  11      122.99      125.37      9.25 o 
   0  -9  11        1.26        1.56      1.17 o 
  -5  -8  11       16.08       14.95      1.58 o 
  -4  -8  11        3.60        3.87      1.98 o 
  -3  -8  11        4.34        4.49      1.21 o 
  -2  -8  11       87.18       88.76      6.36 o 
  -1  -8  11        9.66       13.17      2.14 o 
   0  -8  11      364.67      371.73     24.52 o 
   1  -8  11      211.08      245.60     15.40 o 
   2  -8  11        8.52        4.81      1.68 o 
  -5  -7  11      132.09      127.13      8.01 o 
  -4  -7  11        0.34        2.10      2.01 o 
  -3  -7  11        5.36        8.51      1.78 o 
  -2  -7  11       29.25       22.24      3.62 o 
  -1  -7  11      125.69      135.96      8.34 o 
   0  -7  11      425.70      578.01     10.56 o 
   1  -7  11        0.43        2.38      2.09 o 
   2  -7  11        9.16        6.38      1.71 o 
   3  -7  11       78.56       84.42      8.36 o 
  -6  -6  11        0.05       -1.34      0.85 o 
  -5  -6  11       53.68       54.92      3.52 o 
  -4  -6  11        0.03       -2.53      1.53 o 
  -3  -6  11       17.39       17.39      3.44 o 
  -2  -6  11        0.54       -1.30      2.21 o 
  -1  -6  11      124.02      136.74      8.87 o 
   0  -6  11       35.49       45.79      5.50 o 
   1  -6  11      348.66      371.41     13.17 o 
   2  -6  11      102.50       98.19      5.00 o 
   3  -6  11       65.34       68.35      4.45 o 
   4  -6  11       16.00       12.10      1.54 o 
  -6  -5  11       28.07       34.65      2.67 o 
  -5  -5  11       30.52       30.64      2.87 o 
  -4  -5  11        0.61       -0.97      1.73 o 
  -3  -5  11       37.53       35.28      3.42 o 
  -2  -5  11        2.86        4.47      2.35 o 
  -1  -5  11       22.47       46.79      5.52 o 
   0  -5  11      166.62      165.32      9.87 o 
   1  -5  11        2.65        1.87      1.57 o 
   2  -5  11        1.14        0.26      1.16 o 
   3  -5  11       32.70       38.10      3.24 o 
   4  -5  11      430.85      501.52     10.13 o 
   5  -5  11       12.18        8.27      1.87 o 
  -6  -4  11        0.42        0.08      1.14 o 
  -5  -4  11       26.81       18.65      2.38 o 
  -4  -4  11       87.52       77.05      4.76 o 
  -3  -4  11      408.16      396.54     17.11 o 
  -2  -4  11      172.18      186.75      7.48 o 
  -1  -4  11        7.29       10.29      3.01 o 
   0  -4  11      211.81      225.13     11.49 o 
   1  -4  11      352.89      385.21     14.97 o 
   2  -4  11      135.55      128.69      4.71 o 
   3  -4  11       47.30       51.27      3.07 o 
   4  -4  11      193.73      161.62      6.71 o 
   5  -4  11       19.18       14.75      1.49 o 
  -6  -3  11       37.59       39.98      4.54 o 
  -5  -3  11      186.48      189.46      7.13 o 
  -4  -3  11       81.57       82.95      5.00 o 
  -3  -3  11       31.77       32.30      3.46 o 
  -2  -3  11       22.29       22.22      4.71 o 
  -1  -3  11       86.33      101.07      5.03 o 
   0  -3  11      138.40      132.21      8.62 o 
   1  -3  11      333.48      334.47     13.73 o 
   2  -3  11      310.36      441.09     11.21 o 
   3  -3  11       29.96       27.43      3.85 o 
   4  -3  11      136.48      131.65      4.73 o 
   5  -3  11        9.57        7.97      1.71 o 
   6  -3  11       30.50       28.74      2.22 o 
  -6  -2  11      156.45      162.81      5.78 o 
  -5  -2  11      174.27      190.64      7.12 o 
  -4  -2  11       18.86       18.60      4.77 o 
  -3  -2  11      202.12      188.63     10.61 o 
  -2  -2  11      111.82       94.94      5.41 o 
  -1  -2  11        0.62        0.29      1.88 o 
   0  -2  11        4.21        1.88      1.41 o 
   1  -2  11     1433.40     1509.39     33.34 o 
   2  -2  11       44.33       27.80      3.47 o 
   3  -2  11      270.25      251.26      6.61 o 
   4  -2  11        1.48        0.20      1.03 o 
   5  -2  11        1.37       -1.25      1.18 o 
   6  -2  11       11.46       11.80      1.71 o 
  -6  -1  11       52.56       45.61      3.06 o 
  -5  -1  11      207.58      211.44      7.35 o 
  -4  -1  11       36.77       37.33      3.72 o 
  -3  -1  11      165.96      160.98      7.06 o 
  -2  -1  11       22.27       23.02      2.97 o 
  -1  -1  11       25.58       22.81      2.75 o 
   0  -1  11        0.98       -0.50      1.38 o 
   1  -1  11     1493.01     1663.67     21.71 o 
   2  -1  11      233.40      233.06      7.79 o 
   3  -1  11      228.43      234.60      8.03 o 
   4  -1  11       48.49       41.79      3.53 o 
   5  -1  11       26.05       23.59      2.84 o 
   6  -1  11       11.62       10.78      1.91 o 
   7  -1  11        0.33       -0.29      1.02 o 
  -6   0  11        8.12        8.38      1.15 o 
  -5   0  11        0.26        3.69      1.36 o 
  -4   0  11      147.13      142.74      4.94 o 
  -3   0  11       40.93       38.31      2.76 o 
  -2   0  11        0.99        0.48      1.03 o 
  -1   0  11       28.43       20.64      3.06 o 
   0   0  11       16.87       21.65      2.27 o 
   1   0  11       49.03       47.98      2.94 o 
   2   0  11       11.84       12.53      3.01 o 
   3   0  11        3.23        3.60      2.17 o 
   4   0  11       49.25       40.43      3.57 o 
   5   0  11       24.62       33.56      3.50 o 
   6   0  11        0.01        0.34      1.26 o 
   7   0  11       13.18       12.75      1.76 o 
  -6   1  11        0.45        1.90      1.01 o 
  -5   1  11       10.61        8.83      1.32 o 
  -4   1  11      116.68      112.23      4.37 o 
  -3   1  11      191.95      176.60      5.65 o 
  -2   1  11      203.97      189.71      5.07 o 
  -1   1  11      979.91     1093.63     16.55 o 
   0   1  11       12.66        8.09      2.19 o 
   1   1  11       58.90       57.39      3.97 o 
   2   1  11       56.48       49.16      3.73 o 
   3   1  11       26.60       27.96      4.56 o 
   4   1  11       51.90       51.94      6.93 o 
   5   1  11      371.19      397.28     10.46 o 
   6   1  11       16.28       18.92      2.57 o 
   7   1  11       23.58       17.21      1.55 o 
  -6   2  11       43.13       41.79      4.48 o 
  -5   2  11        4.71        2.12      1.45 o 
  -4   2  11       97.39       99.05      3.96 o 
  -3   2  11      271.66      239.62      5.42 o 
  -2   2  11        7.00        3.65      1.37 o 
  -1   2  11     2135.12     2133.78     21.83 o 
   0   2  11       16.99       16.02      3.05 o 
   1   2  11        0.29       -0.95      2.40 o 
   2   2  11       36.34       35.30      3.68 o 
   3   2  11      152.12      164.26      6.85 o 
   4   2  11       72.19       60.59      5.19 o 
   5   2  11      299.37      298.44     17.96 o 
   6   2  11      677.84      734.69     13.69 o 
   7   2  11       75.32       74.15      3.81 o 
  -5   3  11       23.42       20.07      2.02 o 
  -4   3  11       23.50       20.76      2.33 o 
  -3   3  11       46.27       43.55      3.47 o 
  -2   3  11     1165.19     1150.01     31.47 o 
  -1   3  11      222.34      211.63      6.10 o 
   0   3  11      163.71      146.78      7.46 o 
   1   3  11      111.61      121.08      6.16 o 
   2   3  11       10.18        6.72      1.95 o 
   3   3  11        8.46        7.74      1.77 o 
   4   3  11      131.72      121.95      5.91 o 
   5   3  11        0.20        0.56      1.55 o 
   6   3  11        0.06       -0.33      1.42 o 
   7   3  11        0.62       -1.18      1.58 o 
   8   3  11        2.70        4.00      1.01 o 
  -5   4  11       13.73        9.01      1.98 o 
  -4   4  11      134.11      109.03      5.83 o 
  -3   4  11        7.78       13.16      2.15 o 
  -2   4  11      461.20      450.93     18.38 o 
  -1   4  11      275.12      270.43      8.43 o 
   0   4  11      278.45      268.84      8.35 o 
   1   4  11        0.40        0.33      1.30 o 
   2   4  11       90.39       86.13      5.07 o 
   3   4  11       13.74       15.18      2.43 o 
   4   4  11      138.30      121.34      5.81 o 
   5   4  11        4.78        3.02      2.40 o 
   6   4  11       18.79       16.89      3.46 o 
   7   4  11       14.73       12.25      2.65 o 
   8   4  11       28.15       21.06      2.06 o 
  -4   5  11      741.13      755.17     21.11 o 
  -3   5  11        0.16       -0.95      1.41 o 
  -2   5  11        0.37       -1.26      1.36 o 
  -1   5  11        0.01        0.39      1.13 o 
   0   5  11      342.47      343.63     14.62 o 
   1   5  11       31.75       35.34      2.70 o 
   2   5  11      160.09      170.49      7.35 o 
   3   5  11      154.68      159.60      7.48 o 
   4   5  11       40.60       38.18      4.98 o 
   5   5  11        1.86        2.11      2.10 o 
   6   5  11        0.64        0.97      1.68 o 
   7   5  11        4.58        5.26      1.24 o 
   8   5  11       57.10       45.82      3.23 o 
  -4   6  11        0.05        1.59      0.88 o 
  -3   6  11        5.87        4.54      1.34 o 
  -2   6  11      248.90      251.02      8.02 o 
  -1   6  11       84.14       86.29      4.87 o 
   0   6  11        1.47        0.82      1.21 o 
   1   6  11       21.21       18.64      2.08 o 
   2   6  11       33.23       31.63      3.12 o 
   3   6  11       18.23       20.47      2.49 o 
   4   6  11        3.12        2.33      1.32 o 
   5   6  11       16.11       16.82      3.81 o 
   6   6  11        0.08       -0.90      1.06 o 
   7   6  11       93.98      105.07      6.12 o 
   8   6  11        2.59        1.39      1.12 o 
  -3   7  11       36.91       36.54      2.22 o 
  -2   7  11       64.46       61.39      3.76 o 
  -1   7  11      267.41      278.35     11.83 o 
   0   7  11      292.17      527.66     14.18 o 
   1   7  11       66.83       61.04      3.27 o 
   2   7  11      184.71      176.67     10.97 o 
   3   7  11        0.30        1.15      1.63 o 
   4   7  11       11.48        7.89      1.49 o 
   5   7  11        1.78       -0.64      1.35 o 
   6   7  11      301.61      306.39      8.04 o 
   7   7  11        1.21        1.44      0.86 o 
  -3   8  11       12.07       12.63      1.59 o 
  -2   8  11      105.41      103.63      6.44 o 
  -1   8  11      161.93      172.44      8.96 o 
   0   8  11       29.51       38.94      3.33 o 
   1   8  11       24.62       26.32      2.82 o 
   2   8  11      139.09      153.67      5.87 o 
   3   8  11       99.52      103.58      4.87 o 
   4   8  11        1.37        2.35      1.94 o 
   5   8  11       13.98       15.09      2.19 o 
   6   8  11      280.91      347.42      8.50 o 
   7   8  11       69.10       77.61      3.20 o 
  -2   9  11        3.28        8.03      1.08 o 
  -1   9  11        0.31        0.35      1.22 o 
   0   9  11      127.92      111.24      4.14 o 
   1   9  11        3.10        3.50      2.18 o 
   2   9  11        0.25        1.67      1.20 o 
   3   9  11       56.30       78.40      3.99 o 
   4   9  11       23.52       14.80      2.91 o 
   5   9  11        0.20        0.61      1.24 o 
   6   9  11      159.46      172.40      4.66 o 
   7   9  11       14.27       19.09      1.34 o 
  -1  10  11       44.22       48.25      3.32 o 
   0  10  11       23.22       16.77      3.02 o 
   1  10  11        9.99        8.86      1.13 o 
   2  10  11       20.46       23.72      1.99 o 
   3  10  11       62.83       72.48      3.68 o 
   4  10  11       81.66       88.46      4.28 o 
   5  10  11       95.48      104.30      3.69 o 
   6  10  11        3.72        5.38      1.04 o 
   1  11  11       30.12       27.54      2.91 o 
   2  11  11       10.17       10.45      1.28 o 
   3  11  11        0.68        4.40      2.33 o 
   4  11  11     1525.38     1676.96     18.74 o 
   5  11  11      101.69      118.35      4.39 o 
  -3  -8  12       24.23       22.45      2.84 o 
  -2  -8  12        0.37        1.66      1.12 o 
  -1  -8  12        2.62        0.70      1.84 o 
   0  -8  12      150.65      165.94      7.68 o 
  -4  -7  12      143.05      135.99      5.50 o 
  -3  -7  12       67.48       72.01      5.37 o 
  -2  -7  12       36.20       37.12      4.15 o 
  -1  -7  12        3.16        2.17      1.91 o 
   0  -7  12      833.39      906.09     20.45 o 
   1  -7  12       75.31       76.75      5.62 o 
   2  -7  12        8.67        6.07      1.88 o 
  -5  -6  12        9.99       13.53      2.36 o 
  -4  -6  12        6.56        7.43      2.40 o 
  -3  -6  12       80.32       97.43      6.63 o 
  -2  -6  12      121.68      115.99      7.53 o 
  -1  -6  12       39.37       38.11      4.66 o 
   0  -6  12      434.99      432.49     14.78 o 
   1  -6  12       34.03       29.42      2.55 o 
   2  -6  12       35.57       36.69      5.33 o 
   3  -6  12       18.37       19.23      2.54 o 
  -5  -5  12       34.65       38.33      2.78 o 
  -4  -5  12        1.20        1.69      1.80 o 
  -3  -5  12       35.38       34.52      4.30 o 
  -2  -5  12      563.38      583.61     17.70 o 
  -1  -5  12      110.17      116.49      8.17 o 
   0  -5  12        5.04        4.28      1.63 o 
   1  -5  12        9.05       10.89      1.99 o 
   2  -5  12        4.07        4.16      1.44 o 
   3  -5  12       70.93       66.29      3.75 o 
   4  -5  12        8.28       19.99      1.85 o 
  -5  -4  12       53.39       60.31      3.61 o 
  -4  -4  12       14.22        9.22      1.97 o 
  -3  -4  12        4.57        3.54      2.25 o 
  -2  -4  12        0.15        2.11      2.62 o 
  -1  -4  12      108.68      121.38      8.25 o 
   0  -4  12      279.21      302.42     13.04 o 
   1  -4  12       42.46       43.04      3.53 o 
   2  -4  12      117.43      135.12      5.76 o 
   3  -4  12        1.59        2.15      1.03 o 
   4  -4  12       29.26       23.65      1.84 o 
  -5  -3  12      737.17      765.92     13.04 o 
  -4  -3  12      114.19      105.92      5.35 o 
  -3  -3  12       43.23       51.87      4.10 o 
  -2  -3  12      113.61      117.86      5.39 o 
  -1  -3  12       18.03       16.67      2.22 o 
   0  -3  12      146.86      149.95      6.17 o 
   1  -3  12       10.41       12.19      3.32 o 
   2  -3  12      469.64      490.64     27.73 o 
   3  -3  12      236.72      237.58      8.61 o 
   4  -3  12       79.79       62.02      4.45 o 
   5  -3  12        0.01       -2.44      1.22 o 
  -5  -2  12      895.80      932.27     14.56 o 
  -4  -2  12      135.20      145.23      6.24 o 
  -3  -2  12       12.83       20.64      3.19 o 
  -2  -2  12       25.01       23.92      3.89 o 
  -1  -2  12        3.96        4.23      1.38 o 
   0  -2  12       40.16       37.61      3.28 o 
   1  -2  12       31.72       39.58      6.26 o 
   2  -2  12       66.57       61.09      3.32 o 
   3  -2  12       56.49       60.33      3.17 o 
   4  -2  12        1.19        1.33      1.09 o 
   5  -2  12        2.82        2.95      1.24 o 
   6  -2  12       39.39       43.87      6.06 o 
  -5  -1  12        1.31        0.83      1.27 o 
  -4  -1  12       33.97       33.96      3.15 o 
  -3  -1  12        3.36        4.90      2.25 o 
  -2  -1  12       22.67       16.57      3.34 o 
  -1  -1  12       25.42       14.86      2.12 o 
   0  -1  12       25.54       19.14      2.33 o 
   1  -1  12      163.72      167.91     10.47 o 
   2  -1  12     1963.43     2014.55     68.07 o 
   3  -1  12        1.44        2.74      1.53 o 
   4  -1  12        1.03        0.29      1.49 o 
   5  -1  12        4.78        5.90      1.66 o 
   6  -1  12        6.71        9.28      1.46 o 
  -5   0  12       85.28       85.41      5.56 o 
  -4   0  12       19.18       17.51      2.26 o 
  -3   0  12       16.62       13.95      2.33 o 
  -2   0  12       52.18       52.01      6.31 o 
  -1   0  12      279.95      247.24      7.88 o 
   0   0  12       25.87       17.21      1.91 o 
   1   0  12      107.73      107.60      4.42 o 
   2   0  12       41.29       41.35      5.06 o 
   3   0  12        6.63        4.44      1.73 o 
   4   0  12       60.74       55.73      4.02 o 
   5   0  12       47.59       51.21      3.80 o 
   6   0  12      121.24      115.70      4.83 o 
  -5   1  12       10.56       15.23      2.37 o 
  -4   1  12        7.92        5.88      1.43 o 
  -3   1  12        5.16        6.44      2.29 o 
  -2   1  12     1368.54     1283.03     17.96 o 
  -1   1  12      250.30      244.58      7.70 o 
   0   1  12        8.77        5.86      2.20 o 
   1   1  12       65.33       57.36      4.26 o 
   2   1  12       26.84       29.60      3.30 o 
   3   1  12        2.55        3.85      2.53 o 
   4   1  12       29.14       32.08      5.05 o 
   5   1  12       66.51       65.94      3.61 o 
   6   1  12      867.81      866.43     15.59 o 
   7   1  12        2.29        1.92      0.91 o 
  -5   2  12       11.27       11.24      1.38 o 
  -4   2  12        4.58        6.66      1.52 o 
  -3   2  12       44.35       43.36      3.17 o 
  -2   2  12       69.62       56.38      7.59 o 
  -1   2  12      375.96      364.94     13.98 o 
   0   2  12        2.87        2.19      2.49 o 
   1   2  12        1.53        2.48      2.41 o 
   2   2  12       80.74       84.78      5.10 o 
   3   2  12        8.26       18.26      4.09 o 
   4   2  12       26.92       23.23      5.21 o 
   5   2  12        0.62       -1.26      1.49 o 
   6   2  12      450.96      464.67      9.87 o 
   7   2  12        5.70        3.06      1.01 o 
  -4   3  12      301.07      283.12      7.50 o 
  -3   3  12      287.18      290.80      8.21 o 
  -2   3  12      256.74      313.23      8.00 o 
  -1   3  12        2.08        4.35      1.54 o 
   0   3  12      137.86      135.70      4.91 o 
   1   3  12      132.89      140.74      6.43 o 
   2   3  12       35.76       32.52      3.36 o 
   3   3  12       51.21       62.66      4.36 o 
   4   3  12      129.02      127.75     16.76 o 
   5   3  12      134.08      122.89      5.60 o 
   6   3  12        0.01        1.32      1.13 o 
   7   3  12        0.10        0.01      1.42 o 
  -4   4  12        3.91        3.66      1.26 o 
  -3   4  12       11.08       11.83      2.01 o 
  -2   4  12       90.22      101.25      4.10 o 
  -1   4  12        8.95        7.17      1.85 o 
   0   4  12      221.73      218.10      6.23 o 
   1   4  12      289.73      289.53      9.50 o 
   2   4  12        0.83       31.52      3.19 o 
   3   4  12      588.81      623.95     14.18 o 
   4   4  12       27.94       19.61      2.55 o 
   5   4  12      118.69      114.07      8.11 o 
   6   4  12       16.84       13.98      2.87 o 
   7   4  12       32.42       54.30      4.98 o 
  -4   5  12       67.42       63.06      2.73 o 
  -3   5  12       30.60       24.49      1.91 o 
  -2   5  12       49.18       55.42      4.03 o 
  -1   5  12       44.78       47.10      3.62 o 
   0   5  12       13.52       11.87      1.72 o 
   1   5  12      176.29      180.75      5.68 o 
   2   5  12       45.71       50.02      6.33 o 
   3   5  12      714.91      769.31     14.68 o 
   4   5  12        0.00       -1.67      2.13 o 
   5   5  12       54.19       38.99      5.03 o 
   6   5  12        4.57        4.65      1.85 o 
   7   5  12        1.69        1.43      1.37 o 
  -3   6  12        8.17        7.10      1.09 o 
  -2   6  12        7.08        5.90      1.24 o 
  -1   6  12      207.72      231.68      7.42 o 
   0   6  12      168.98      161.30      5.28 o 
   1   6  12        2.35        2.92      1.20 o 
   2   6  12       57.67       51.40      3.81 o 
   3   6  12       51.57       49.43      3.65 o 
   4   6  12        1.75        0.62      1.30 o 
   5   6  12        0.07        1.08      1.30 o 
   6   6  12       48.25       36.31      3.63 o 
   7   6  12       61.35       52.51      3.90 o 
  -2   7  12       51.75       58.80      3.34 o 
  -1   7  12       59.10       55.61      3.71 o 
   0   7  12     2135.41     2278.50     34.79 o 
   1   7  12      212.02      217.80      7.50 o 
   2   7  12       39.68       37.14      5.78 o 
   3   7  12       81.58       76.31      5.18 o 
   4   7  12       32.29       35.05      3.35 o 
   5   7  12        0.43       -0.61      1.31 o 
   6   7  12        8.89        8.80      1.55 o 
   7   7  12       99.66      106.20      3.49 o 
  -2   8  12       18.81       17.26      1.88 o 
  -1   8  12      145.35      178.50      5.82 o 
   0   8  12      711.03      731.41     33.77 o 
   1   8  12       19.21       20.44      3.41 o 
   2   8  12       43.32       47.97      3.13 o 
   3   8  12       12.39       10.07      1.75 o 
   4   8  12        1.96        0.72      1.10 o 
   5   8  12       10.93       10.49      1.74 o 
   6   8  12       30.26       26.53      1.83 o 
  -1   9  12      103.37       99.45      5.50 o 
   0   9  12       30.74       33.31      3.63 o 
   1   9  12        2.91        1.33      1.35 o 
   2   9  12        3.74        3.57      1.20 o 
   3   9  12        1.50        1.38      1.74 o 
   4   9  12       89.21       96.88      4.34 o 
   5   9  12        9.63       11.02      1.33 o 
   6   9  12      166.57      174.49      4.08 o 
   1  10  12        1.65        2.70      1.56 o 
   2  10  12       55.86       61.24      4.39 o 
   3  10  12       25.57       21.78      2.86 o 
   4  10  12      380.86      423.88      6.87 o 
   5  10  12       23.98       21.96      1.56 o 
  -1  -7  13      674.10      687.15     28.25 o 
  -3  -6  13        4.20        4.93      1.98 o 
  -2  -6  13      141.27      140.31      7.44 o 
  -1  -6  13       15.56       14.47      2.88 o 
   0  -6  13       84.07      140.54      7.63 o 
   1  -6  13       86.45       66.95     10.14 o 
  -4  -5  13       21.83       18.82      2.71 o 
  -3  -5  13      109.62      110.91      6.73 o 
  -2  -5  13       58.61       61.08      5.45 o 
  -1  -5  13        0.24       -0.80      1.06 o 
   0  -5  13       21.08       18.75      2.10 o 
   1  -5  13       67.81       60.77      3.45 o 
   2  -5  13       15.50       14.80      1.77 o 
   3  -5  13       11.23        9.58      1.36 o 
  -4  -4  13        0.01       -0.33      1.53 o 
  -3  -4  13      112.49      106.81      6.90 o 
  -2  -4  13        2.08        3.64      2.14 o 
  -1  -4  13        0.55       -1.96      1.99 o 
   0  -4  13       24.43       22.72      3.93 o 
   1  -4  13       24.72       32.10      2.39 o 
   2  -4  13       18.17       24.00      3.71 o 
   3  -4  13       62.22       60.02      3.27 o 
  -4  -3  13      233.48      243.15      6.34 o 
  -3  -3  13       91.16       88.03      4.25 o 
  -2  -3  13        6.42        2.53      2.08 o 
  -1  -3  13       15.54       17.68      3.57 o 
   0  -3  13       32.84       34.19      4.49 o 
   1  -3  13       20.48       20.25      3.67 o 
   2  -3  13      917.71      872.86     78.04 o 
   3  -3  13       10.83        2.29      1.07 o 
   4  -3  13        1.09       -0.18      1.12 o 
  -4  -2  13        0.64        2.09      1.82 o 
  -3  -2  13        0.03       -0.39      1.76 o 
  -2  -2  13        4.66        4.75      1.54 o 
  -1  -2  13        0.34       -1.30      1.34 o 
   0  -2  13       67.28       67.31      4.10 o 
   1  -2  13       11.96       19.37      2.45 o 
   2  -2  13      143.77      124.01      5.67 o 
   3  -2  13       24.23       15.38      2.04 o 
   4  -2  13       13.77       11.45      1.76 o 
   5  -2  13        0.24       -0.54      1.00 o 
  -4  -1  13        4.44       10.16      2.45 o 
  -3  -1  13       31.30       25.67      3.59 o 
  -2  -1  13        0.35       -1.14      2.15 o 
  -1  -1  13        7.49        4.67      1.70 o 
   0  -1  13        2.15        2.61      1.46 o 
   1  -1  13       35.99       50.24      5.16 o 
   2  -1  13       27.94       25.88      3.77 o 
   3  -1  13      138.05      149.73      9.13 o 
   4  -1  13       55.48       63.40      3.84 o 
   5  -1  13        3.08        3.19      1.25 o 
  -4   0  13        1.29        2.94      1.73 o 
  -3   0  13       38.86       37.49      4.30 o 
  -2   0  13       95.59       83.66      7.58 o 
  -1   0  13      236.35      223.47      9.40 o 
   0   0  13        8.14        6.81      1.62 o 
   1   0  13      241.78      259.36     12.03 o 
   2   0  13      148.20      172.23      9.80 o 
   3   0  13       45.43       49.14      3.70 o 
   4   0  13        0.17        0.77      1.28 o 
   5   0  13       16.76       24.96      2.48 o 
  -4   1  13       69.36       66.74      2.94 o 
  -3   1  13       49.46       54.45      4.45 o 
  -2   1  13       51.56       48.44      3.27 o 
  -1   1  13      151.41      156.65     14.45 o 
   0   1  13       37.35       33.91      3.53 o 
   1   1  13        8.89       11.74      3.95 o 
   2   1  13        4.46        4.69      2.44 o 
   3   1  13       34.28       28.90      3.10 o 
   4   1  13       13.38       12.68      2.08 o 
   5   1  13        4.38        1.75      1.29 o 
   6   1  13       55.53       47.58      2.74 o 
  -4   2  13       26.69       28.82      2.81 o 
  -3   2  13        0.38       -0.21      1.13 o 
  -2   2  13       68.37       56.80      7.93 o 
  -1   2  13      186.26      172.56      6.81 o 
   0   2  13       17.29       16.76      2.44 o 
   1   2  13       21.82       19.75      3.15 o 
   2   2  13       40.87       38.75      3.54 o 
   3   2  13       43.58       36.99      5.02 o 
   4   2  13        6.14        7.00      1.87 o 
   5   2  13       53.52       56.87      2.94 o 
   6   2  13       94.79       77.77      3.51 o 
  -4   3  13        0.00        0.57      1.24 o 
  -3   3  13       67.36       45.92      2.70 o 
  -2   3  13      656.02      690.87     15.57 o 
  -1   3  13       29.78       33.55      2.40 o 
   0   3  13       27.13       24.77      2.95 o 
   1   3  13        0.08        0.25      1.52 o 
   2   3  13       15.26       13.31      2.27 o 
   3   3  13       90.14       82.41      7.28 o 
   4   3  13      277.97      276.49     20.79 o 
   5   3  13      220.09      203.25      7.34 o 
   6   3  13       23.16       20.35      1.87 o 
  -3   4  13       20.36       23.97      2.52 o 
  -2   4  13        0.10       -0.12      0.99 o 
  -1   4  13      189.12      205.29      7.61 o 
   0   4  13        6.34        3.93      1.43 o 
   1   4  13        6.99        3.54      1.63 o 
   2   4  13       22.17       20.67      2.67 o 
   3   4  13      255.01      253.05      8.39 o 
   4   4  13       24.07       18.02      6.32 o 
   5   4  13       68.36       58.82      3.87 o 
   6   4  13        1.78        1.25      1.31 o 
  -3   5  13        9.67        8.45      1.02 o 
  -2   5  13        3.72        1.70      0.96 o 
  -1   5  13      294.81      296.72      6.56 o 
   0   5  13        9.35        6.95      1.36 o 
   1   5  13       26.97       38.65      3.46 o 
   2   5  13       29.66       35.21      3.28 o 
   3   5  13       63.45       66.74      4.29 o 
   4   5  13        5.05        6.08      2.44 o 
   5   5  13        2.04        1.82      1.21 o 
   6   5  13       15.05       15.90      2.42 o 
  -2   6  13        0.75       -0.49      0.76 o 
  -1   6  13       48.24       43.87      2.47 o 
   0   6  13       52.20       69.77      3.36 o 
   1   6  13       55.06       59.27      3.88 o 
   2   6  13       53.08       49.74      3.61 o 
   3   6  13        4.62        2.67      1.87 o 
   4   6  13        5.81        3.84      1.95 o 
   5   6  13        0.02        2.34      1.30 o 
   6   6  13        2.14        2.50      1.51 o 
  -1   7  13        4.74        5.36      1.36 o 
   0   7  13      134.45      202.55     24.76 o 
   1   7  13       51.24       53.15      5.02 o 
   2   7  13        1.28        0.92      1.00 o 
   3   7  13        2.08        1.65      0.94 o 
   4   7  13       17.65       23.22      2.27 o 
   5   7  13       47.92       46.31      3.74 o 
   6   7  13        2.73        1.81      1.46 o 
   0   8  13      222.23      239.54      9.19 o 
   1   8  13       40.58       38.93      3.37 o 
   2   8  13       63.46       59.03      4.70 o 
   3   8  13        2.06        1.79      1.43 o 
   4   8  13       10.67       16.82      1.83 o 
   5   8  13       21.39       21.45      1.89 o 
   1   9  13       47.18       55.40      4.12 o 
   2   9  13        1.52       -0.12      0.96 o 
   3   9  13        4.58        2.98      1.36 o 
   4   9  13       75.00       90.64      2.97 o 
  -1  -5  14        6.18       19.03      5.17 o 
   0  -5  14       39.36       30.04      2.09 o 
  -2  -4  14       22.79       26.47      3.39 o 
  -1  -4  14        2.72        0.77      1.12 o 
   0  -4  14       84.23       77.88      2.98 o 
   1  -4  14        8.23        9.32      1.47 o 
   2  -4  14       27.23       28.71      2.87 o 
  -3  -3  14       55.57       55.99      2.82 o 
  -2  -3  14        5.40        4.97      1.44 o 
  -1  -3  14       16.78       14.91      2.81 o 
   0  -3  14       51.90       53.03      4.81 o 
   1  -3  14        2.45        1.25      1.15 o 
   2  -3  14      990.98      895.09     19.98 o 
   3  -3  14      150.07      121.01     14.47 o 
  -3  -2  14       61.41       58.77      3.10 o 
  -2  -2  14        0.96        0.66      1.05 o 
  -1  -2  14       72.62       73.55      3.89 o 
   0  -2  14       23.24       21.72      2.27 o 
   1  -2  14      104.24       95.26      4.27 o 
   2  -2  14      483.57      397.69     34.80 o 
   3  -2  14      274.43      256.13     17.54 o 
  -3  -1  14       38.13       39.14      2.66 o 
  -2  -1  14       16.61       15.36      4.28 o 
  -1  -1  14       75.58       73.89      3.97 o 
   0  -1  14       37.20       34.64      4.96 o 
   1  -1  14      107.12      108.97      7.15 o 
   2  -1  14       84.70       73.15      3.95 o 
   3  -1  14       84.44       81.66      6.62 o 
   4  -1  14       58.70       62.62      4.32 o 
  -3   0  14        9.66        9.90      2.48 o 
  -2   0  14        8.03        7.69      1.54 o 
  -1   0  14      189.79      164.31      5.78 o 
   0   0  14      183.66      202.70      9.89 o 
   1   0  14      180.35      167.87      9.02 o 
   2   0  14        1.08       -0.86      1.78 o 
   3   0  14       38.22       41.67      3.02 o 
   4   0  14      169.84      184.12      5.86 o 
  -3   1  14       93.44      118.53      6.50 o 
  -2   1  14       60.07       49.05      4.75 o 
  -1   1  14      111.93      114.20      7.47 o 
   0   1  14       97.54       96.95      7.10 o 
   1   1  14       21.81       24.72      3.86 o 
   2   1  14       33.69       31.88      4.52 o 
   3   1  14        0.04        0.41      1.90 o 
   4   1  14       11.80       14.46      1.92 o 
   5   1  14        0.65        0.50      0.95 o 
  -3   2  14       33.26       25.79      3.35 o 
  -2   2  14      655.63      583.65     43.75 o 
  -1   2  14       89.81       89.07      4.65 o 
   0   2  14        2.63        2.49      1.37 o 
   1   2  14       33.24       34.70      4.62 o 
   2   2  14       43.20       42.83      4.89 o 
   3   2  14        0.09        0.66      1.33 o 
   4   2  14      102.85      101.30      4.49 o 
   5   2  14     1195.76     1241.17     14.81 o 
  -2   3  14     1011.45     1033.68     22.40 o 
  -1   3  14       13.80       21.62      2.46 o 
   0   3  14        4.87        3.52      1.38 o 
   1   3  14       32.35       32.69      3.05 o 
   2   3  14        7.16        5.75      2.58 o 
   3   3  14       39.68       49.82      3.39 o 
   4   3  14       17.13       20.79      2.18 o 
   5   3  14      229.66      206.12     12.80 o 
  -2   4  14        7.96        9.40      1.13 o 
  -1   4  14        0.02       -1.41      1.00 o 
   0   4  14      263.17      281.99      7.97 o 
   1   4  14        0.36       -1.37      1.51 o 
   2   4  14        6.46        7.40      1.68 o 
   3   4  14        4.06        0.82      1.17 o 
   4   4  14       93.26       80.69      7.76 o 
   5   4  14        0.31        1.15      1.42 o 
  -1   5  14       23.32       24.31      1.76 o 
   0   5  14       94.79       85.59      4.17 o 
   1   5  14        4.17        2.32      1.19 o 
   2   5  14      260.61      248.64      7.53 o 
   3   5  14       27.29       20.41      3.37 o 
   4   5  14       34.33       37.60      4.25 o 
   5   5  14        0.51        1.56      1.41 o 
  -1   6  14        6.21        5.65      1.17 o 
   0   6  14      536.22      553.39     42.62 o 
   1   6  14      242.24      221.89      6.55 o 
   2   6  14       44.90       45.37      2.38 o 
   3   6  14       22.46       18.50      3.17 o 
   4   6  14        4.82        3.66      1.76 o 
   0   7  14        5.79        6.38      1.96 o 
   1   7  14      199.55      228.35     15.03 o 
   2   7  14       54.56       47.91      7.54 o 
   3   7  14       28.89       34.10      2.75 o 
   4   7  14       54.07       46.37      3.72 o 
  -1  -2  15       40.00       42.99      2.80 o 
   0  -2  15       68.96       64.99      3.01 o 
   1  -2  15      118.40      106.52      5.61 o 
  -1  -1  15        7.33        9.50      1.43 o 
   0  -1  15       87.11       69.82      9.89 o 
   1  -1  15      208.06      215.08      8.27 o 
   2  -1  15       11.13        7.95      1.39 o 
  -1   0  15      235.07      251.05      9.34 o 
   0   0  15       17.99       23.93      3.24 o 
   1   0  15      227.76      240.59      9.40 o 
   2   0  15       32.33       36.74      3.37 o 
   3   0  15       69.41       60.60      3.06 o 
  -1   1  15       89.40       93.60      6.10 o 
   0   1  15       64.19       64.81      5.10 o 
   1   1  15        0.01        2.64      1.80 o 
   2   1  15       11.75        9.50      1.65 o 
   3   1  15        0.53        0.46      1.02 o 
  -1   2  15      185.84      187.77      8.27 o 
   0   2  15      100.67      100.58      6.35 o 
   1   2  15       38.52       41.06      4.33 o 
   2   2  15        9.38        6.17      1.46 o 
   3   2  15        4.57        7.93      1.52 o 
  -1   3  15        3.83        2.11      1.56 o 
   0   3  15        3.43       -0.32      1.76 o 
   1   3  15       53.59       44.80      4.47 o 
   2   3  15        4.01       -0.26      1.14 o 
   3   3  15       51.64       41.00      2.69 o 
   0   4  15       12.54        9.33      1.50 o 
   1   4  15       16.86       17.52      2.93 o 
   2   4  15       31.08       29.04      3.66 o 
   3   4  15        0.47       -0.45      1.46 o 
   1   5  15      116.08      131.49      4.64 o 
   2   5  15      156.33      154.19     11.19 o 
                                                 
